# Supplementary material for: Towards a Psychological Construct of Being Moved
Source: PLoS One. 2015 Jun 4;10(6):e0128451. doi: 10.1371/journal.pone.0128451 (PMC4456364; doi:10.1371/journal.pone.0128451)
Supplement: S1 dataset — (CSV) [file pone.0128451.s001.csv]

ID	quest.situation	participant.ID	age	sex	languages	german	emotion.concept	framing.prae	framing.post	data.included	event.category	event.subcategory	event.time	event.location	event.attendee	appraisal.suddenness	appraisal.familiarity	appraisal.predictability	appraisal.generic_valence_.pleasant.	appraisal.generic_valence_.unpleasant.	appraisal.goal_importance	appraisal.causation_by_chance	appraisal.causation_by_own_behavior	appraisal.causation_by_others	appraisal.intended_by_oneself	appraisal.intended_by_others	appraisal.consequences_predictable	appraisal.consequences_envisaged	appraisal.consequences_unpredictable	appraisal.consequences_expected	appraisal.urgency_of_reaction	appraisal.desirables_outcomes	appraisal.undesirables_outcomes	appraisal.preventability_of_consequences	appraisal.power_to_modify_consequences	appraisal.adjustment_to_consequences	appraisal.behavior_morally_acceptable	appraisal.behavior_satisfies_ethical_ideals	appraisal.consistence_with_self.image	appraisal.unfairness_of_consequences	feeling.valence_of_feeling_.positive.	feeling.valence_of_feeling_.negative.	feeling.intensity_of_feeling	feeling.duration_of_feeling	feeling.regulation_of_feeling	feeling.regulation_of_expression	emotion.sadness	emotion.joy	emotion.rage
Kaffee_1	Kaffee	1	NA	NA	NA	NA	bewegend	own-life	own-life	okay	relationship	relationship:misc.	Monate	mehrere Orte	verschieden (da mehrere Zeitpunkte/Orte)	3	3	2	NA	5	4	3	1	5	NA	5	4	5	2	1	5	1	5	1	2	3	1	5	NA	2	NA	5	2	5	1	1	0	0	0
Kaffee_10	Kaffee	10	19	mask	deutsch	deutsch	berührend	mediated	media(real)	okay	political	political: crime	Tage	eigene Wohnung	allein	4	NA	NA	1	4	1	2	NA	5	NA	4	NA	NA	NA	NA	1	NA	NA	NA	1	1	1	1	NA	NA	1	4	1	1	3	1	0	0	0
Kaffee_100	Kaffee	100	22	mask	deutsch	deutsch	bewegend	mediated	media(real)	okay	political	political: struggle for freedom	Monate	eigene Wohnung	allein	4	2	2	NA	NA	3	5	1	1	1	NA	4	2	3	1	1	NA	NA	5	NA	3	5	4	3	3	1	2	3	5	2	3	0	0	1
Kaffee_101	Kaffee	101	19	fem	italienisch	andere	bewegend	mediated	media(fictional)	okay	art-related	art-related: literature	Wochen	eigene Wohnung	allein	3	1	2	4	4	3	1	4	3	NA	1	4	2	1	4	1	3	3	1	2	1	5	4	5	1	4	2	3	3	2	2	1	1	0
Kaffee_102	Kaffee	102	24	fem	deutsch	deutsch	bewegend	mediated	media(fictional)	okay	art-related	art-related: film	Monate	eigene Wohnung	Freunde/Bekannte/Familie	NA	4	4	4	1	4	NA	NA	NA	NA	NA	4	NA	NA	NA	1	4	1	NA	NA	NA	5	4	NA	NA	4	1	2	5	1	1	0	0	0
Kaffee_103	Kaffee	103	27	fem	deutsch	deutsch	bewegend	own-life	own-life	okay	relationship	relationship: separation	Jahre	eigene Wohnung	allein	2	2	2	1	5	5	4	NA	4	1	3	5	1	4	1	1	2	5	4	2	3	2	1	1	NA	2	5	3	5	1	3	1	0	0
Kaffee_104	Kaffee	104	21	fem	deutsch	deutsch	bewegend	own-life	own-life	okay	relationship	relationship:reunion	Jahre	eigene Wohnung	1 Partner/Freund	5	2	1	5	1	2	1	1	5	NA	5	1	1	3	1	3	5	1	NA	NA	4	5	NA	4	1	5	1	3	2	1	1	0	0	0
Kaffee_105	Kaffee	105	35	fem	deutsch	deutsch	bewegend	mediated	media(real)	okay	nature-related	nature-related: disaster	Wochen	eigene Wohnung	1 Bekannte/r	5	3	1	1	5	2	2	NA	NA	NA	NA	4	3	1	4	3	1	2	4	1	2	1	1	NA	5	1	4	3	3	2	2	0	0	1
Kaffee_106	Kaffee	106	24	fem	deutsch	deutsch	rührend	mediated	media(real)	okay	relationship	relationship:reunion	Wochen	eigene Wohnung	allein	5	2	1	4	1	2	5	1	2	1	NA	4	2	2	4	1	3	1	NA	1	NA	5	5	NA	1	4	1	3	3	1	1	0	1	0
Kaffee_107	Kaffee	107	21	fem	deutsch	deutsch	rührend	own-life	own-life	okay	critical-life	critical-life: death & funeral	Jahre	Elternhaus	allein	1	1	3	1	NA	5	1	1	1	1	1	2	5	1	2	1	1	3	1	1	3	NA	NA	1	3	1	5	3	5	1	1	1	0	1
Kaffee_108	Kaffee	108	22	fem	deutsch	deutsch	rührend	own-life	own-life	okay	relationship	relationship:farewell	Jahre	öffentlicher Ort	Freunde/Bekannte/Familie	1	3	5	3	3	2	3	NA	3	1	1	NA	NA	NA	NA	NA	5	1	NA	NA	NA	NA	NA	5	NA	2	1	3	3	1	2	1	0	0
Kaffee_109	Kaffee	109	22	fem	deutsch	deutsch	bewegend	own-life	own-life	okay	relationship	relationship:friendship & encounter	Jahre	öffentlicher Ort	Menschenmenge	NA	3	4	5	1	5	4	2	5	NA	5	3	2	3	3	4	4	1	4	NA	4	NA	5	5	1	5	1	3	4	1	2	0	1	0
Kaffee_11	Kaffee	11	23	fem	deutsch	deutsch	berührend	own-life	own-life	okay	relationship	relationship:confession & reconcilliation	Wochen	eigene Wohnung	1 Partner/Freund	3	4	1	4	2	5	4	4	4	3	2	2	2	4	1	2	4	2	NA	2	3	4	4	4	NA	4	2	3	2	1	2	0	0	0
Kaffee_110	Kaffee	110	21	fem	deutsch	deutsch	bewegend	mediated	media(real)	okay	political	political: crime	Wochen	eigene Wohnung	allein	3	5	1	1	5	2	2	1	3	NA	2	3	3	1	3	2	1	NA	5	1	1	1	1	NA	5	1	5	3	3	3	1	0	0	0
Kaffee_111	Kaffee	111	22	fem	deutsch	deutsch	bewegend	mediated	media(real)	okay	nature-related	nature-related: disaster	Monate	eigene Wohnung	Freunde/Bekannte/Familie	5	4	1	1	5	2	5	1	3	1	2	3	3	5	3	2	1	5	4	1	3	1	2	NA	2	1	5	3	5	2	2	0	0	0
Kaffee_112	Kaffee	112	23	fem	deutsch	deutsch	bewegend	mediated	media(real)	okay	nature-related	nature-related: disaster	Wochen	eigene Wohnung	1 Partner/Freund	2	1	2	2	4	3	3	1	NA	1	NA	3	2	4	3	2	1	4	4	2	2	2	3	NA	3	NA	2	2.5	5	2	2	1	0	0
Kaffee_113	Kaffee	113	21	mask	deutsch	deutsch	bewegend	mediated	media(fictional)	okay	relationship	relationship:friendship & encounter	Wochen	Kino, Konzert, Theater, Museum	Menschenmenge	1	4	3	4	2	5	1	1	1	1	1	3	1	5	2	1	4	1	3	1	4	5	3	NA	1	4	1	3	3	1	1	0	1	0
Kaffee_114	Kaffee	114	22	fem	deutsch	deutsch	rührend	own-life	own-life	okay	relationship	relationship:friendship & encounter	Wochen	Natur	allein	3	4	NA	4	NA	NA	4	4	4	5	NA	5	NA	1	5	5	5	1	1	1	3	NA	5	2	1	4	3	2	2	3	2	0	1	0
Kaffee_115	Kaffee	115	19	fem	deutsch	deutsch	bewegend	own-life	own-life	okay	nature-related	nature-related: experience & beauty of nature	Monate	Natur	Freunde/Bekannte/Familie	4	1	3	5	2	4	5	1	NA	1	NA	1	1	2	2	1	5	NA	NA	2	3	5	4	4	NA	5	1	3	1	1	1	0	1	0
Kaffee_116	Kaffee	116	21	fem	deutsch	deutsch	bewegend	own-life	NA	excluded	NA	NA	NA	NA	NA	3	1	2	2	4	NA	1	1	NA	NA	NA	NA	2	NA	2	5	NA	NA	NA	2	5	5	5	NA	1	3	3	3	2	1	3	1	0	0
Kaffee_117	Kaffee	117	21	fem	deutsch	deutsch	rührend	mediated	media(fictional)	okay	political	political: Holocaust	Wochen	Uni	Freunde/Bekannte/Familie	2	1	2	1	5	2	4	1	1	2	NA	4	3	2	2	3	1	3	5	2	3	1	1	4	5	1	5	3	5	1	4	1	0	0
Kaffee_118	Kaffee	118	24	mask	deutsch	deutsch	berührend	mediated	media(fictional)	okay	art-related	art-related: film	Wochen	Kino, Konzert, Theater, Museum	Unbekannte	2	5	2	5	1	4	1	3	1	3	NA	3	2	3	2	3	5	1	1	NA	NA	5	5	4	1	5	1	3	3	1	3	0	1	0
Kaffee_119	Kaffee	119	22	fem	deutsch	deutsch	rührend	mediated	media(fictional)	okay	relationship	relationship:parent-child-interaction	Wochen	eigene Wohnung	allein	4	5	1	3	NA	2	2	2	NA	1	NA	4	NA	NA	2	3	1	4	4	3	4	5	5	NA	3	NA	5	3	4	4	3	1	0	0
Kaffee_12	Kaffee	12	33	mask	deutsch	deutsch	berührend	mediated	media(real)	okay	nature-related	nature-related: disaster	Monate	eigene Wohnung	1 Partner/Freund	5	5	5	1	5	2	3	5	3	5	4	4	4	2	4	4	1	5	5	1	1	5	5	5	5	1	5	3	5	1	1	0	0	1
Kaffee_120	Kaffee	120	22	mask	deutsch	deutsch	bewegend	mediated	media(real)	okay	miscellanous	misc.: success & failure	Wochen	eigene Wohnung	allein	2	2	3	1	5	1	2	1	NA	1	NA	5	4	2	4	1	2	4	2	1	3	4	3	NA	4	2	4	2	4	2	3	1	0	0
Kaffee_121	Kaffee	121	21	mask	deutsch	deutsch	berührend	mediated	media(real)	okay	political	political: misc.	Wochen	Wohnung von Bekannten	Freunde/Bekannte/Familie	2	4	5	2	4	1	1	1	5	4	NA	5	4	1	5	4	4	NA	3	1	5	1	2	2	5	2	3	2	3	1	1	1	0	1
Kaffee_122	Kaffee	122	22	fem	deutsch	deutsch	berührend	mediated	media(real)	okay	political	political: misc.	Wochen	eigene Wohnung	allein	1	4	4	2	5	3	1	5	1	5	NA	2	2	4	3	3	4	1	1	1	1	NA	NA	4	2	NA	3	NA	5	1	1	1	0	1
Kaffee_123	Kaffee	123	23	fem	deutsch	deutsch	berührend	mediated	media(fictional)	okay	art-related	art-related: film	Tage	eigene Wohnung	1 Partner/Freund	2	2	3	1	4	2	2	1	1	4	1	4	4	1	5	2	2	1	3	1	2	3	4	4	2	NA	3	NA	3	2	1	1	0	0
Kaffee_124	Kaffee	124	21	mask	deutsch	deutsch	bewegend	mediated	media(real)	okay	critical-life	critical-life: death & funeral	Tage	eigene Wohnung	allein	3	4	1	3	4	2	3	1	4	3	2	1	2	3	1	NA	1	1	4	NA	NA	3	1	5	3	3	3	3	1	2	1	1	0	1
Kaffee_125	Kaffee	125	24	mask	deutsch	deutsch	berührend	own-life	own-life	okay	relationship	relationship:confession & reconcilliation	Monate	Arbeitsplatz	allein	3	1	1	4	NA	3	4	2	5	5	1	3	2	3	2	3	4	1	3	1	2	5	5	3	1	2	3	3	4	1	1	0	1	0
Kaffee_126	Kaffee	126	30	fem	deutsch	deutsch	rührend	mediated	media(real)	okay	political	political: misc.	Tage	eigene Wohnung	allein	4	1	2	1	5	5	NA	NA	NA	1	4	2	2	NA	2	3	1	5	5	NA	3	5	5	5	5	1	5	3	4	4	4	0	0	1
Kaffee_127	Kaffee	127	24	mask	deutsch, arabisch	deutsch	berührend	mediated	media(real)	okay	political	political: misc.	Monate	eigene Wohnung	allein	1	5	5	1	5	5	1	NA	5	NA	5	5	4	3	4	4	1	5	5	3	1	5	5	NA	5	1	5	3	5	NA	2	0	0	1
Kaffee_128	Kaffee	128	23	fem	deutsch	deutsch	berührend	mediated	media(fictional)	okay	relationship	relationship:friendship & encounter	Tage	eigene Wohnung	1 Partner/Freund	2	4	4	4	2	2	2	NA	1	3	NA	4	4	2	4	1	NA	NA	1	NA	5	5	5	5	1	4	1	3	2	1	1	0	0	0
Kaffee_129	Kaffee	129	23	fem	deutsch	deutsch	berührend	mediated	media(real)	okay	nature-related	nature-related: disaster	Monate	eigene Wohnung	1 Partner/Freund	5	1	1	1	5	3	5	1	1	1	NA	1	2	3	2	1	1	3	2	1	4	2	2	NA	4	1	4	3	5	2	3	0	0	1
Kaffee_13	Kaffee	13	24	mask	deutsch	deutsch	bewegend	own-life	own-life	okay	relationship	relationship:friendship & encounter	Tage	öffentlicher Ort	Unbekannte	4	5	1	3	3	2	3	1	4	NA	2	4	1	3	2	1	3	1	1	1	5	NA	NA	NA	1	3	3	3	4	1	1	1	1	0
Kaffee_131	Kaffee	131	24	fem	deutsch	deutsch	berührend	mediated	media(real)	okay	political	political: struggle for freedom	Monate	Kino, Konzert, Theater, Museum	Freunde/Bekannte/Familie	5	3	2	2	3	3	4	3	3	2	4	2	2	3	2	2	3	2	4	2	2	4	5	NA	4	2	3	3	4	3	3	1	0	0
Kaffee_132	Kaffee	132	31	mask	deutsch	deutsch	berührend	own-life	own-life	okay	relationship	relationship:parent-child-interaction	Tage	eigene Wohnung	1 Bekannte/r	5	1	1	5	1	4	5	NA	5	NA	NA	NA	2	1	1	1	5	1	1	NA	NA	5	NA	NA	1	5	1	3	2	1	1	0	0	0
Kaffee_133	Kaffee	133	26	fem	deutsch	deutsch	rührend	mediated	media(fictional)	okay	relationship	relationship:confession & reconcilliation	Tage	Kino, Konzert, Theater, Museum	allein	2	4	4	NA	NA	2	3	1	NA	4	4	1	NA	NA	1	1	NA	1	1	1	1	5	4	4	1	4	2	2	1	3	3	0	1	0
Kaffee_134	Kaffee	134	23	fem	deutsch	deutsch	rührend	mediated	media(real)	okay	political	political: struggle for freedom	Tage	öffentlicher Ort	Unbekannte	1	2	1	NA	NA	4	2	NA	5	NA	5	4	4	3	4	NA	NA	NA	5	NA	NA	5	4	NA	5	4	2	2	2	2	4	1	1	1
Kaffee_135	Kaffee	135	28	mask	deutsch	deutsch	berührend	own-life	own-life	okay	critical-life	critical-life: death & funeral	Monate	eigene Wohnung	1 Partner/Freund	5	1	1	1	5	5	5	1	1	NA	NA	5	5	1	5	5	1	1	NA	1	5	5	1	NA	1	1	5	3	5	4	1	0	0	1
Kaffee_136	Kaffee	136	30	mask	deutsch	deutsch	berührend	own-life	own-life	okay	art-related	art-related: music	Wochen	öffentlicher Ort	1 Partner/Freund	NA	4	3	4	1	2	NA	2	5	2	5	4	4	1	4	NA	4	1	4	4	4	4	4	NA	NA	4	1	NA	3	1	1	0	0	0
Kaffee_137	Kaffee	137	25	mask	deutsch	deutsch	berührend	mediated	media(fictional)	okay	art-related	art-related: literature	Jahre	öffentlicher Ort	Unbekannte	5	3	1	4	3	1	1	4	1	NA	NA	1	2	NA	1	NA	4	1	2	NA	NA	NA	2	5	1	3	1	2	4	1	1	0	0	0
Kaffee_138	Kaffee	138	24	fem	deutsch, polnisch	deutsch	berührend	own-life	own-life	okay	relationship	relationship:friendship & encounter	Tage	öffentlicher Ort	verschieden (da mehrere Zeitpunkte/Orte)	4	4	1	5	1	5	4	4	NA	1	NA	NA	1	4	1	NA	5	1	3	NA	5	NA	NA	5	NA	5	1	3	3	1	1	0	1	0
Kaffee_139	Kaffee	139	20	mask	deutsch	deutsch	bewegend	mediated	own-life	okay	relationship	relationship:friendship & encounter	Jahre	Elternhaus	1 Bekannte/r	4	1	2	3	NA	3	NA	2	5	3	5	2	5	NA	3	3	4	2	3	NA	NA	4	NA	NA	1	3	1	3	3	1	NA	0	1	0
Kaffee_14	Kaffee	14	21	fem	deutsch	deutsch	rührend	mediated	media(fictional)	okay	art-related	art-related: literature	Wochen	eigene Wohnung	allein	3	4	1	5	2	2	4	4	1	2	NA	3	4	NA	4	4	5	1	1	4	5	5	5	NA	2	4	1	3	4	1	1	1	1	0
Kaffee_140	Kaffee	140	24	fem	deutsch	deutsch	rührend	mediated	media(real)	okay	political	political: crime	Jahre	eigene Wohnung	Freunde/Bekannte/Familie	5	1	1	1	5	3	1	1	5	1	5	3	1	3	3	NA	1	3	3	1	3	1	1	NA	5	1	5	2	5	NA	NA	1	0	1
Kaffee_141	Kaffee	141	31	fem	deutsch	deutsch	berührend	own-life	own-life	okay	miscellanous	misc.: children	Wochen	Elternhaus	Freunde/Bekannte/Familie	3	4	1	4	1	4	1	3	1	1	1	2	2	3	2	3	4	1	2	1	1	NA	NA	1	3	5	1	3	2	1	1	0	1	0
Kaffee_142	Kaffee	142	20	mask	deutsch	deutsch	berührend	own-life	own-life	okay	relationship	relationship:farewell	Wochen	eigene Wohnung	allein	3	1	2	5	1	2	2	1	5	1	1	4	2	4	1	4	5	1	1	1	5	5	5	5	1	5	1	3	2	1	2	0	1	0
Kaffee_143	Kaffee	143	33	fem	dänisch	andere	rührend	mediated	media(fictional)	okay	art-related	art-related: music	Tage	eigene Wohnung	allein	3	5	3	5	1	2	1	3	1	1	1	5	3	3	5	NA	5	1	1	NA	NA	5	5	5	1	5	1	3	3	1	1	1	1	0
Kaffee_144	Kaffee	144	25	fem	deutsch	deutsch	berührend	mediated	media(real)	okay	nature-related	nature-related: disaster	Monate	Wohnung von Bekannten	1 Bekannte/r	5	3	1	1	4	2	5	NA	NA	NA	NA	2	1	4	1	2	1	3	5	1	4	5	4	NA	3	1	4	3	4	3	3	1	0	0
Kaffee_145	Kaffee	145	28	mask	deutsch, türkisch	deutsch	bewegend	own-life	own-life	okay	relationship	relationship:parent-child-interaction	Stunden	eigene Wohnung	1 Partner/Freund	5	3	1	1	5	2	5	3	NA	1	5	1	3	4	2	2	3	3	3	3	2	2	3	NA	5	1	5	3	2	3	2	0	0	0
Kaffee_146	Kaffee	146	21	fem	deutsch	deutsch	rührend	mediated	media(fictional)	okay	critical-life	critical-life: illness	Monate	eigene Wohnung	1 Partner/Freund	2	1	2	1	5	1	1	5	NA	4	NA	3	1	4	2	NA	1	1	2	2	2	NA	NA	NA	3	1	5	3	4	NA	NA	1	0	0
Kaffee_147	Kaffee	147	20	fem	deutsch	deutsch	rührend	own-life	own-life	okay	relationship	relationship:farewell	Wochen	Arbeitsplatz	Freunde/Bekannte/Familie	1	3	5	5	1	5	1	3	3	3	3	4	NA	2	5	3	5	NA	1	NA	5	NA	NA	4	1	5	NA	3	3	1	1	1	1	0
Kaffee_148	Kaffee	148	23	mask	deutsch	deutsch	rührend	own-life	own-life	okay	relationship	relationship:confession & reconcilliation	Tage	Natur	1 Partner/Freund	3	3	1	5	2	4	NA	3	4	1	4	2	1	4	2	NA	4	1	NA	NA	NA	NA	NA	5	1	5	1	3	2	1	1	0	1	0
Kaffee_149	Kaffee	149	22	fem	deutsch	deutsch	rührend	mediated	media(real)	okay	relationship	relationship:friendship & encounter	Wochen	Wohnung von Bekannten	Freunde/Bekannte/Familie	2	5	3	3	1	1	5	3	1	1	NA	3	2	2	3	5	3	1	1	1	5	4	4	NA	1	4	1	3	2	1	1	1	0	0
Kaffee_15	Kaffee	15	19	mask	deutsch	deutsch	rührend	mediated	media(fictional)	okay	political	political: Holocaust	Tage	öffentlicher Ort	Menschenmenge	4	2	1	1	5	3	1	NA	NA	5	NA	2	2	3	2	NA	3	4	5	1	5	NA	4	4	NA	1	5	3	2	2	2	0	0	0
Kaffee_150	Kaffee	150	23	mask	deutsch	deutsch	berührend	own-life	own-life	okay	critical-life	critical-life: illness	Jahre	Krankenhaus	allein	5	1	2	1	5	4	5	1	1	NA	1	3	1	5	3	4	3	3	1	NA	4	NA	NA	1	NA	1	5	3	2	4	4	0	0	0
Kaffee_151	Kaffee	151	22	fem	deutsch	deutsch	berührend	mediated	media(real)	okay	relationship	relationship:farewell	Wochen	eigene Wohnung	allein	3	3	2	2	2	2	3	3	4	NA	2	3	4	2	3	5	2	3	2	2	2	4	4	NA	1	2	3	3	2	1	1	1	0	0
Kaffee_152	Kaffee	152	23	fem	deutsch	deutsch	rührend	own-life	own-life	okay	critical-life	critical-life: illness	Monate	Auto	1 Bekannte/r	4	1	1	4	2	1	NA	1	2	1	2	2	2	5	1	2	1	5	2	5	2	4	3	3	5	1	2	3	1	4	4	1	0	0
Kaffee_153	Kaffee	153	21	fem	deutsch	deutsch	berührend	own-life	own-life	okay	relationship	relationship: separation	Monate	eigene Wohnung	1 Partner/Freund	5	NA	1	1	5	3	1	3	5	1	5	2	5	5	1	3	3	5	5	1	4	NA	NA	NA	5	1	5	3	5	5	5	0	0	0
Kaffee_154	Kaffee	154	22	fem	deutsch	deutsch	berührend	own-life	own-life	okay	critical-life	critical-life: birth & pregancy	Monate	Elternhaus	NA	3	2	NA	5	1	3	4	NA	NA	NA	NA	4	4	NA	NA	4	4	1	1	3	4	NA	NA	NA	1	4	2	3	5	NA	NA	0	1	0
Kaffee_155	Kaffee	155	25	fem	bulgarisch	andere	rührend	own-life	own-life	okay	relationship	relationship:confession & reconcilliation	Stunden	eigene Wohnung	allein	3	4	1	4	1	4	3	1	3	NA	2	5	5	1	5	5	5	1	NA	2	NA	5	NA	NA	NA	5	1	2	2	1	2	0	0	0
Kaffee_156	Kaffee	156	21	fem	deutsch	deutsch	berührend	own-life	own-life	okay	relationship	relationship:confession & reconcilliation	Tage	öffentlicher Ort	1 Bekannte/r	2	4	2	3	3	5	1	2	5	1	5	5	3	3	2	4	5	1	5	5	5	5	5	5	1	3	2	3	3	3	3	0	1	0
Kaffee_157	Kaffee	157	23	fem	deutsch	deutsch	berührend	own-life	own-life	okay	miscellanous	misc.: misc.	Wochen	Uni	Freunde/Bekannte/Familie	5	4	1	4	1	NA	3	NA	4	1	1	4	1	4	1	NA	3	NA	4	NA	NA	NA	NA	5	NA	4	2	3	3	2	4	1	0	0
Kaffee_158	Kaffee	158	21	fem	deutsch	deutsch	berührend	own-life	own-life	okay	relationship	relationship:farewell	Jahre	öffentlicher Ort	1 Partner/Freund	1	2	5	1	5	3	1	NA	1	4	1	4	NA	1	4	2	1	3	2	1	4	5	5	4	4	1	5	3	3	4	4	1	0	0
Kaffee_159	Kaffee	159	21	fem	deutsch	deutsch	rührend	mediated	media(real)	okay	political	political: misc.	Tage	eigene Wohnung	allein	2	2	NA	1	5	4	NA	NA	NA	4	1	4	4	1	5	NA	1	4	5	NA	3	5	4	5	3	1	5	3	3	1	1	0	0	0
Kaffee_16	Kaffee	16	20	fem	deutsch	deutsch	bewegend	mediated	media(fictional)	okay	political	political: Holocaust	Wochen	eigene Wohnung	allein	1	4	4	3	4	2	1	4	4	4	NA	3	2	NA	3	4	4	4	1	1	NA	3	1	2	1	3	4	2	5	1	NA	0	0	0
Kaffee_160	Kaffee	160	31	fem	deutsch	deutsch	bewegend	own-life	own-life	okay	critical-life	critical-life: birth & pregancy	Monate	eigene Wohnung	allein	5	1	1	5	2	5	4	3	5	5	5	2	3	1	3	NA	5	2	NA	NA	4	5	5	5	NA	5	2	3	4	1	2	0	1	0
Kaffee_161	Kaffee	161	21	fem	deutsch	deutsch	rührend	mediated	media(fictional)	okay	political	political: crime	Monate	Kino, Konzert, Theater, Museum	1 Partner/Freund	1	1	4	2	4	1	1	1	5	5	1	1	2	3	1	5	1	NA	5	1	1	1	1	1	5	1	5	3	2	3	4	1	0	1
Kaffee_162	Kaffee	162	21	fem	NA	NA	berührend	mediated	media(real)	okay	political	political: struggle for freedom	Tage	eigene Wohnung	allein	3	NA	2	1	NA	2	3	2	3	2	3	3	3	NA	3	2	2	3	3	2	3	2	2	NA	3	1	3	2	3	2	2	1	0	1
Kaffee_163	Kaffee	163	21	fem	deutsch	deutsch	rührend	mediated	media(fictional)	okay	nature-related	nature-related: disaster	Monate	Kino, Konzert, Theater, Museum	1 Partner/Freund	5	2	4	2	4	1	3	1	2	5	1	1	2	1	2	1	1	1	5	1	NA	2	2	3	4	2	4	3	3	1	1	0	0	0
Kaffee_164	Kaffee	164	21	fem	deutsch	deutsch	bewegend	own-life	own-life	okay	relationship	relationship:friendship & encounter	Monate	Kino, Konzert, Theater, Museum	1 Partner/Freund	2	1	4	3	3	3	2	4	4	4	4	3	2	3	3	NA	4	1	3	1	NA	3	3	2	1	3	2	2	2	2	4	0	1	0
Kaffee_165	Kaffee	165	20	fem	deutsch	deutsch	rührend	mediated	media(fictional)	okay	art-related	art-related: film	Monate	Kino, Konzert, Theater, Museum	verschieden (da mehrere Zeitpunkte/Orte)	2	5	5	2	4	2	1	5	1	1	NA	4	5	1	5	4	2	1	5	2	4	4	5	NA	4	4	2	3	4	1	1	1	0	0
Kaffee_166	Kaffee	166	33	fem	deutsch	deutsch	bewegend	mediated	media(real)	okay	nature-related	nature-related: experience & beauty of nature	Tage	eigene Wohnung	1 Partner/Freund	3	4	1	4	1	1	4	5	NA	1	NA	3	4	3	3	1	NA	1	1	1	NA	5	5	5	1	5	1	3	2	1	1	0	1	0
Kaffee_167	Kaffee	167	37	fem	deutsch	deutsch	rührend	mediated	media(real)	okay	critical-life	critical-life: birth & pregancy	Tage	eigene Wohnung	allein	1	5	2	5	1	1	4	3	NA	NA	NA	NA	3	NA	3	1	NA	NA	1	1	NA	5	3	NA	1	5	1	3	2	1	1	0	0	0
Kaffee_168	Kaffee	168	21	fem	deutsch	deutsch	rührend	mediated	media(real)	okay	nature-related	nature-related: disaster	Monate	eigene Wohnung	1 Bekannte/r	4	3	1	1	5	2.5	1	1	2.5	NA	1	1	2.5	4	1	3	1	4	4	2	2	2	2	NA	3	1	3	2.5	4	NA	1	0	0	0
Kaffee_169	Kaffee	169	23	fem	deutsch	deutsch	berührend	own-life	own-life	okay	critical-life	critical-life: birth & pregancy	Monate	Krankenhaus	1 Partner/Freund	1	1	4	5	1	3	5	NA	5	1	1	4	5	3	4	3	5	1	1	NA	4	NA	NA	NA	1	5	1	3	5	2	1	0	1	0
Kaffee_17	Kaffee	17	20	fem	deutsch	deutsch	rührend	own-life	own-life	okay	miscellanous	misc.: children	Wochen	öffentlicher Ort	1 Partner/Freund	1	4	3	2	1	2	NA	2	3	1	3	5	5	1	NA	NA	5	1	3	NA	4	NA	3	5	1	5	1	3	2	1	1	0	1	0
Kaffee_170	Kaffee	170	21	fem	deutsch	deutsch	rührend	own-life	own-life	okay	relationship	relationship:misc.	Tage	eigene Wohnung	1 Partner/Freund	3	2	2	5	1	2	3	3	3	2	2	2	1	4	2	3	5	1	NA	1	NA	4	4	3	1	5	1	3	2	1	1	0	1	0
Kaffee_18	Kaffee	18	20	mask	deutsch	deutsch	rührend	own-life	own-life	okay	relationship	relationship:parent-child-interaction	Stunden	Arbeitsplatz	Menschenmenge	5	2	1	4	2	1	4	1	5	1	2	1	1	3	1	1	2	1	4	1	1	5	5	NA	3	4	1	2	1	1	1	0	0	0
Kaffee_19	Kaffee	19	21	fem	deutsch	deutsch	berührend	own-life	own-life	okay	miscellanous	misc.: misc.	Tage	eigene Wohnung	1 Partner/Freund	2	3	2	1	5	5	2	4	3	2	1	4	3	2	2	3	3	2	1	2	2	NA	NA	2	2	2	4	3	4	2	5	1	0	0
Kaffee_2	Kaffee	2	22	fem	deutsch	deutsch	bewegend	own-life	own-life	okay	miscellanous	misc.: success & failure	Wochen	öffentlicher Ort	Unbekannte	3	1	1	5	1	3	5	5	3	5	1	3	3	2	1	2	5	1	1	1	NA	5	5	5	1	5	1	3	4	1	2	0	1	0
Kaffee_20	Kaffee	20	20	fem	polnisch	andere	bewegend	mediated	media(fictional)	okay	relationship	relationship:parent-child-interaction	Tage	eigene Wohnung	allein	3	1	3	1	3	5	1	NA	NA	5	NA	3	2	3	3	4	1	3	2	NA	5	4	4	5	3	NA	4	2	3	3	2	0	0	0
Kaffee_21	Kaffee	21	26	fem	deutsch	deutsch	berührend	mediated	media(fictional)	okay	art-related	art-related: literature	Monate	eigene Wohnung	allein	3	2	1	5	4	4	NA	NA	2	2	NA	2	1	3	1	4	5	2	2	4	2	NA	NA	5	1	5	4	3	4	1	2	0	0	0
Kaffee_22	Kaffee	22	23	mask	deutsch	deutsch	rührend	own-life	own-life	okay	relationship	relationship:farewell	Wochen	öffentlicher Ort	1 Partner/Freund	1	4	5	2	4	4	3	5	3	3	3	4	5	1	5	3	2	5	2	4	4	4	4	5	5	NA	4	3	4	2	4	1	0	0
Kaffee_23	Kaffee	23	NA	mask	NA	NA	bewegend	mediated	media(real)	okay	nature-related	nature-related: disaster	Wochen	Auto	allein	NA	NA	NA	1	4	NA	5	1	NA	NA	4	NA	NA	3	NA	NA	1	NA	NA	NA	NA	5	4	NA	4	1	4	2	2	1	NA	0	0	0
Kaffee_24	Kaffee	24	21	mask	deutsch	deutsch	bewegend	own-life	own-life	okay	miscellanous	misc.: success & failure	Tage	eigene Wohnung	allein	5	2	1	2	4	4	3	1	NA	NA	NA	4	4	NA	NA	4	NA	4	NA	2	1	5	3	NA	4	2	4	2	2	2	1	0	0	0
Kaffee_25	Kaffee	25	27	mask	farsi	andere	bewegend	own-life	own-life	okay	critical-life	critical-life: death & funeral	Tage	öffentlicher Ort	Freunde/Bekannte/Familie	4	2	5	NA	NA	4	NA	NA	NA	NA	NA	NA	NA	NA	NA	NA	NA	NA	NA	NA	NA	NA	NA	NA	NA	NA	NA	3	4	3	4	0	0	0
Kaffee_26	Kaffee	26	20	mask	spanisch	andere	berührend	mediated	media(fictional)	okay	relationship	relationship:misc.	Monate	mehrere Orte	verschieden (da mehrere Zeitpunkte/Orte)	2	1	3	2	3	1	1	1	1	2	NA	2	2	2	2	3	3	3	1	3	3	4	3	3	NA	2	2	2	4	4	4	1	0	0
Kaffee_27	Kaffee	27	24	mask	deutsch	deutsch	bewegend	mediated	media(fictional)	okay	relationship	relationship:self-abandonment	Wochen	eigene Wohnung	allein	2	4	3	5	3	2	5	NA	NA	3	NA	3	5	1	5	1	1	1	2	2	2	5	4	4	NA	4	4	3	4	1	NA	0	0	0
Kaffee_28	Kaffee	28	20	fem	deutsch	deutsch	rührend	own-life	own-life	okay	relationship	relationship:parent-child-interaction	Wochen	Wohnung von Bekannten	1 Partner/Freund	3	NA	2	4	2	2	3	1	5	NA	3	3	2	3	1	4	3	1	1	NA	3	5	5	NA	1	4	2	2	1	1	1	0	1	0
Kaffee_29	Kaffee	29	22	fem	deutsch	deutsch	rührend	own-life	own-life	okay	critical-life	critical-life: wedding	Monate	Kirche	Menschenmenge	2	NA	5	5	1	3	4	2	4	1	5	4	4	2	3	NA	3	2	1	1	5	NA	3	NA	2	1	2	2	5	3	2	1	1	0
Kaffee_3	Kaffee	3	29	mask	chinesisch	andere	bewegend	own-life	own-life	okay	relationship	relationship:conflict	Monate	eigene Wohnung	1 Partner/Freund	5	3	1	1	5	4	4	2	3	2	3	1	1	4	1	2	1	5	5	2	2	4	4	3	4	1	4	3	4	3	3	0	0	1
Kaffee_30	Kaffee	30	21	mask	deutsch	deutsch	rührend	mediated	media(fictional)	okay	critical-life	critical-life: death & funeral	Stunden	eigene Wohnung	1 Partner/Freund	4	5	4	2	4	2	NA	4	2	NA	NA	4	4	2	5	4	1	2	5	2	2	4	4	NA	5	1	5	3	2	3	4	1	0	0
Kaffee_31	Kaffee	31	20	fem	deutsch	deutsch	berührend	own-life	own-life	okay	relationship	relationship:friendship & encounter	Jahre	öffentlicher Ort	1 Partner/Freund	1	2	2	5	1	3	1	2	5	NA	5	2	2	3	3	3	5	2	1	1	4	NA	NA	NA	1	4	2	3	5	3	3	1	1	0
Kaffee_32	Kaffee	32	30	mask	deutsch	deutsch	berührend	mediated	own-life	okay	miscellanous	misc.: misc.	Stunden	Uni	Menschenmenge	3	5	1	NA	NA	1	1	1	5	1	5	1	1	5	1	5	1	2	5	1	1	5	5	1	5	1	5	2	2	1	3	0	0	0
Kaffee_33	Kaffee	33	NA	NA	NA	NA	bewegend	mediated	media(real)	okay	nature-related	nature-related: disaster	Monate	Arbeitsplatz	allein	5	1	1	2	4	2	2	1	5	3	2	1	2	5	1	1	1	5	4	1	4	2	1	NA	1	4	2	2	3	5	1	0	0	0
Kaffee_34	Kaffee	34	27	mask	deutsch	deutsch	berührend	own-life	own-life	okay	relationship	relationship:farewell	Monate	Natur	Freunde/Bekannte/Familie	2	3	4	2	4	3	1	4	2	4	1	4	4	2	4	4	5	1	NA	1	5	NA	NA	5	3	4	2	3	5	4	3	1	0	0
Kaffee_35	Kaffee	35	33	mask	deutsch	deutsch	rührend	mediated	media(real)	okay	miscellanous	misc.: children	Tage	eigene Wohnung	allein	2	5	4	2	4	1	2	3	NA	3	NA	4	2	2	4	2	3	NA	2	1	2	4	NA	5	4	2	4	3	1	1	1	1	0	1
Kaffee_36	Kaffee	36	27	fem	deutsch	deutsch	berührend	own-life	own-life	okay	critical-life	critical-life: death & funeral	Jahre	Wohnung von Bekannten	1 Partner/Freund	3	2	2	NA	NA	5	5	NA	NA	1	NA	3	4	4	4	3	1	4	5	1	2	5	4	5	4	1	5	3	5	3	4	0	0	0
Kaffee_37	Kaffee	37	26	fem	deutsch	deutsch	rührend	own-life	own-life	okay	relationship	relationship:confession & reconcilliation	Wochen	Wohnung von Bekannten	1 Partner/Freund	3	2	2	3	1	3	NA	1	NA	1	NA	2	2	5	2	2	4	1	NA	NA	3	NA	NA	NA	1	3	1	3	5	1	3	0	1	0
Kaffee_38	Kaffee	38	26	fem	deutsch	deutsch	bewegend	own-life	own-life	okay	miscellanous	misc.: success & failure	Tage	Natur	1 Bekannte/r	1	1	NA	4	3	NA	3	NA	3	5	NA	NA	NA	NA	3	NA	3	NA	NA	NA	NA	NA	NA	4	NA	5	3	3	2	2	1	0	1	0
Kaffee_39	Kaffee	39	28	fem	deutsch	deutsch	bewegend	own-life	own-life	okay	critical-life	critical-life: birth & pregancy	Tage	Wohnung von Bekannten	1 Partner/Freund	2	3	4	2	4	1	1	4	4	3	5	3	3	1	4	4	1	2	1	1	3	4	4	4	2	2	4	3	3	2	1	0	0	0
Kaffee_4	Kaffee	4	25	fem	russisch	andere	bewegend	own-life	own-life	okay	relationship	relationship:friendship & encounter	Wochen	mehrere Orte	1 Bekannte/r	NA	4	NA	4	1	3	NA	5	5	1	5	NA	3	1	3	3	5	1	NA	2	NA	5	5	5	NA	4	1	3	3	NA	NA	0	1	0
Kaffee_40	Kaffee	40	28	fem	polnisch	andere	bewegend	mediated	own-life	okay	critical-life	critical-life: illness	Jahre	öffentlicher Ort	Unbekannte	5	1	3	NA	5	5	5	4	1	1	NA	5	1	NA	NA	5	1	5	NA	NA	NA	NA	NA	NA	3	NA	5	3	5	NA	2	1	0	0
Kaffee_41	Kaffee	41	25	fem	deutsch	deutsch	berührend	mediated	media(real)	okay	relationship	relationship:parent-child-interaction	Tage	eigene Wohnung	1 Partner/Freund	1	2	5	2	4	2	3	NA	5	NA	4	3	4	2	4	NA	1	4	4	NA	1	2	2	NA	4	2	4	3	2	2	1	1	0	0
Kaffee_42	Kaffee	42	25	fem	deutsch	deutsch	rührend	mediated	media(fictional)	okay	relationship	relationship:parent-child-interaction	Wochen	eigene Wohnung	allein	1	4	4	5	1	1	1	5	NA	5	NA	3	NA	NA	NA	2	4	1	3	2	NA	NA	4	5	3	4	2	3	2	1	3	1	0	0
Kaffee_43	Kaffee	43	54	fem	deutsch	deutsch	bewegend	own-life	own-life	okay	critical-life	critical-life: birth & pregancy	Jahre	Krankenhaus	1 Partner/Freund	1	1	1	4	2	1	1	5	5	5	5	1	3	1	3	5	5	1	2	1	5	5	5	3	1	5	1	3	5	1	1	0	1	0
Kaffee_44	Kaffee	44	23	fem	deutsch	deutsch	rührend	own-life	own-life	okay	relationship	relationship:friendship & encounter	Tage	Wohnung von Bekannten	1 Partner/Freund	4	1	1	5	1	4	5	1	4	NA	1	3	3	2	4	3	5	1	NA	NA	NA	5	5	NA	1	5	1	3	3	1	3	0	1	0
Kaffee_45	Kaffee	45	23	fem	deutsch	deutsch	rührend	mediated	media(real)	okay	political	political: misc.	Wochen	eigene Wohnung	allein	1	1	1	1	4	2	1	1	4	1	3	2	2	2	3	2	2	NA	4	2	NA	2	2	NA	4	2	4	2	2	1	1	0	0	0
Kaffee_46	Kaffee	46	22	fem	deutsch	deutsch	bewegend	mediated	media(real)	okay	nature-related	nature-related: disaster	Wochen	eigene Wohnung	1 Partner/Freund	4	3	1	1	4	2	5	1	4	NA	3	2	3	3	2	2	1	3	4	NA	1	4	4	NA	4	1	3	2	4	2	2	1	0	1
Kaffee_47	Kaffee	47	28	mask	deutsch	deutsch	bewegend	own-life	own-life	okay	relationship	relationship:conflict	Wochen	Arbeitsplatz	1 Bekannte/r	5	1	2	1	5	4	3	2	5	1	3	4	3	4	3	4	1	5	3	4	2	1	1	NA	5	1	5	3	3	2	1	0	0	0
Kaffee_48	Kaffee	48	30	fem	deutsch	deutsch	berührend	mediated	media(real)	okay	nature-related	nature-related: disaster	Monate	eigene Wohnung	1 Partner/Freund	4	1	1	1	5	3	5	NA	NA	NA	NA	2	2	4	NA	2	NA	4	2	NA	NA	NA	NA	NA	5	2	4	3	2	2	3	1	0	1
Kaffee_49	Kaffee	49	22	fem	deutsch	deutsch	berührend	own-life	own-life	okay	relationship	relationship: separation	Monate	Elternhaus	verschieden (da mehrere Zeitpunkte/Orte)	4	1	2	1	5	5	1	3	5	1	2	1	2	4	1	3	2	4	5	2	3	2	2	NA	2	1	4	3	5	NA	4	0	0	0
Kaffee_5	Kaffee	5	22	mask	deutsch	deutsch	bewegend	own-life	own-life	okay	critical-life	critical-life: misc.	Jahre	eigene Wohnung	allein	4	2	5	4	2	5	1	5	3	5	4	2	5	1	5	NA	4	NA	NA	4	4	5	5	5	3	3	3	3	5	4	4	0	0	0
Kaffee_50	Kaffee	50	24	fem	deutsch	deutsch	rührend	mediated	media(fictional)	okay	critical-life	critical-life: illness	Wochen	Kino, Konzert, Theater, Museum	Freunde/Bekannte/Familie	4	1	1	3	3	4	5	1	1	2	NA	1	2	3	2	5	3	3	4	5	3	4	4	4	5	4	2	3	3	4	5	1	0	1
Kaffee_51	Kaffee	51	27	fem	deutsch	deutsch	rührend	own-life	own-life	okay	critical-life	critical-life: wedding	Tage	öffentlicher Ort	Freunde/Bekannte/Familie	5	2	1	4	2	1	3	1	4	1	4	1	2	4	1	1	2	1	1	1	5	5	5	NA	1	4	1	2	3	1	1	0	1	0
Kaffee_52	Kaffee	52	24	fem	deutsch	deutsch	berührend	own-life	own-life	okay	critical-life	critical-life: death & funeral	Jahre	eigene Wohnung	1 Bekannte/r	5	1	1	1	5	2	5	NA	NA	NA	NA	2	1	2	NA	4	1	4	3	NA	3	NA	NA	NA	4	1	5	3	5	2	2	1	0	0
Kaffee_53	Kaffee	53	23	fem	deutsch	deutsch	rührend	own-life	own-life	okay	critical-life	critical-life: birth & pregancy	Wochen	Wohnung von Bekannten	Freunde/Bekannte/Familie	3	4	2	4	2	2	4	1	5	1	4	3	3	3	3	5	3	3	3	1	5	4	3	NA	NA	2	4	2	2	3	3	0	1	0
Kaffee_54	Kaffee	54	21	fem	deutsch	deutsch	bewegend	mediated	media(real)	okay	relationship	relationship:parent-child-interaction	Tage	mehrere Orte	allein	2	3	1	4	2	4	3	2	2	2	3	3	1	1	1	3	4	2	4	5	1	5	5	NA	3	4	2	3	5	1	1	0	0	0
Kaffee_55	Kaffee	55	27	fem	deutsch	deutsch	rührend	own-life	own-life	okay	relationship	relationship:parent-child-interaction	Tage	eigene Wohnung	allein	4	3	2	5	1	4	2	5	4	4	3	4	4	2	2	4	5	1	NA	NA	5	5	NA	5	1	5	1	3	2	1	1	0	1	0
Kaffee_56	Kaffee	56	28	fem	deutsch	deutsch	rührend	mediated	media(real)	okay	political	political: crime	Tage	mehrere Orte	allein	2	1	4	1	5	NA	NA	NA	5	NA	5	2	2	1	2	NA	NA	NA	5	NA	NA	1	1	NA	5	1	5	2	4	NA	NA	1	0	1
Kaffee_57	Kaffee	57	21	fem	deutsch	deutsch	rührend	mediated	media(fictional)	okay	art-related	art-related: theater	Tage	Kino, Konzert, Theater, Museum	verschieden (da mehrere Zeitpunkte/Orte)	NA	4	NA	2	3	3	1	1	1	NA	NA	NA	2	3	2	NA	NA	NA	NA	NA	NA	5	5	4	NA	3	3	3	2	1	3	1	0	0
Kaffee_58	Kaffee	58	23	fem	deutsch	deutsch	berührend	own-life	own-life	okay	critical-life	critical-life: birth & pregancy	Monate	Krankenhaus	verschieden (da mehrere Zeitpunkte/Orte)	1	1	5	4	NA	5	1	4	4	4	2	4	5	2	4	3	5	2	1	1	3	5	5	4	1	5	2	3	5	1	1	0	1	0
Kaffee_59	Kaffee	59	27	fem	deutsch	deutsch	berührend	own-life	own-life	okay	critical-life	critical-life: death & funeral	Jahre	Kirche	Freunde/Bekannte/Familie	3	1	5	1	5	4	5	NA	NA	1	1	5	5	1	5	NA	1	5	NA	NA	3	NA	NA	NA	5	1	5	3	5	NA	4	1	0	0
Kaffee_6	Kaffee	6	26	fem	deutsch	deutsch	bewegend	own-life	own-life	okay	critical-life	critical-life: birth & pregancy	Jahre	Krankenhaus	Unbekannte	1	1	5	5	1	5	1	NA	NA	NA	NA	5	4	1	3	NA	5	1	NA	1	1	5	5	5	NA	5	1	3	NA	1	1	0	0	0
Kaffee_60	Kaffee	60	45	fem	deutsch	deutsch	bewegend	own-life	own-life	okay	relationship	relationship:conflict	Tage	Arbeitsplatz	Freunde/Bekannte/Familie	3	4	3	1	5	1	3	NA	5	1	4	3	4	1	4	5	3	2	1	1	4	4	1	5	1	1	5	3	3	3	3	0	0	1
Kaffee_61	Kaffee	61	20	fem	deutsch	deutsch	rührend	mediated	own-life	okay	relationship	relationship:parent-child-interaction	Jahre	Arbeitsplatz	Unbekannte	4	1	1	1	5	2	3	NA	4	NA	1	4	5	1	5	1	1	5	2	NA	NA	NA	NA	NA	NA	1	5	3	2	2	4	1	0	0
Kaffee_62	Kaffee	62	20	fem	deutsch	deutsch	bewegend	mediated	media(fictional)	okay	critical-life	critical-life: death & funeral	Wochen	eigene Wohnung	allein	3	1	2	2	2	3	5	1	1	2	1	2	3	3	1	3	4	1	1	3	3	NA	NA	5	2	1	2	3	3	1	2	1	0	0
Kaffee_63	Kaffee	63	21	fem	deutsch	deutsch	berührend	mediated	media(fictional)	okay	art-related	art-related: literature	Monate	eigene Wohnung	allein	5	1	1	2	4	1	5	1	5	NA	1	1	1	2	3	5	1	2	5	1	NA	2	3	NA	5	1	5	3	3	3	1	1	0	0
Kaffee_64	Kaffee	64	23	fem	deutsch	deutsch	bewegend	mediated	media(fictional)	okay	critical-life	critical-life: illness	Jahre	eigene Wohnung	allein	2	NA	4	2	4	4	1	1	2	5	1	4	4	2	4	NA	4	2	5	3	4	1	1	4	2	2	4	3	5	4	2	1	0	0
Kaffee_65	Kaffee	65	21	fem	deutsch	deutsch	rührend	own-life	own-life	okay	relationship	relationship:parent-child-interaction	Wochen	öffentlicher Ort	Unbekannte	2	2	2	1	5	1	NA	1	5	1	1	2	1	NA	2	4	1	NA	4	5	NA	4	NA	NA	4	1	5	3	3	1	1	0	0	1
Kaffee_66	Kaffee	66	20	fem	deutsch	deutsch	bewegend	mediated	media(fictional)	okay	critical-life	critical-life: death & funeral	Tage	eigene Wohnung	allein	4	1	3	1	5	NA	5	NA	5	NA	2	3	1	4	2	NA	NA	NA	5	NA	NA	2	3	NA	4	3	4	2	2	1	2	0	0	0
Kaffee_67	Kaffee	67	23	fem	deutsch	deutsch	berührend	own-life	own-life	okay	miscellanous	misc.: success & failure	Wochen	eigene Wohnung	allein	3	3	4	2	4	5	2	2	5	NA	4	3	4	1	NA	2	1	5	2	2	2	4	NA	NA	5	1	5	3	3	3	2	0	0	0
Kaffee_68	Kaffee	68	20	fem	deutsch	deutsch	bewegend	own-life	own-life	okay	relationship	relationship:misc.	Tage	eigene Wohnung	1 Partner/Freund	5	2	1	1	4	4	4	1	5	NA	2	1	1	3	1	1	1	4	4	NA	NA	4	NA	NA	5	1	4	2	2	3	1	0	0	0
Kaffee_69	Kaffee	69	20	fem	deutsch	deutsch	berührend	own-life	own-life	okay	relationship	relationship:reunion	Tage	öffentlicher Ort	1 Bekannte/r	3	4	5	5	1	3	2	2	4	2	3	4	4	2	3	3	4	1	1	1	5	4	4	5	1	4	1	3	3	1	1	0	1	0
Kaffee_7	Kaffee	7	21	mask	deutsch	deutsch	rührend	mediated	media(fictional)	okay	art-related	art-related: film	Tage	eigene Wohnung	allein	2	4	3	5	3	4	1	4	1	4	NA	2	1	3	2	4	4	2	1	4	3	5	3	5	1	5	3	3	3	1	1	1	0	0
Kaffee_70	Kaffee	70	30	fem	deutsch	deutsch	berührend	mediated	media(real)	okay	political	political: crime	Wochen	eigene Wohnung	1 Partner/Freund	2	3	1	1	5	4	5	1	4	3	4	4	3	3	5	4	1	3	5	3	1	1	1	3	5	1	5	3	4	2	2	1	0	1
Kaffee_71	Kaffee	71	22	fem	deutsch	deutsch	bewegend	own-life	own-life	okay	relationship	relationship:reunion	Tage	eigene Wohnung	1 Partner/Freund	2	3	5	5	1	NA	1	NA	NA	5	5	4	4	5	4	1	5	1	2	1	5	NA	NA	5	1	5	1	2	2	1	1	0	1	0
Kaffee_72	Kaffee	72	NA	NA	NA	NA	rührend	mediated	media(fictional)	okay	art-related	art-related: film	Tage	eigene Wohnung	1 Partner/Freund	3	3	2	3	2	1	3	1	1	1	1	1	1	1	1	1	1	1	1	1	1	3	3	1	1	3	1	NA	NA	NA	NA	0	0	0
Kaffee_73	Kaffee	73	23	fem	deutsch	deutsch	rührend	mediated	media(fictional)	okay	relationship	relationship:self-abandonment	Tage	eigene Wohnung	allein	2	4	4	3	1	5	2	NA	3	NA	2	4	4	2	4	NA	NA	1	2	NA	NA	4	4	5	4	3	1	3	3	1	1	1	0	0
Kaffee_74	Kaffee	74	21	mask	russisch	andere	rührend	own-life	own-life	okay	relationship	relationship:conflict	Jahre	Uni	Freunde/Bekannte/Familie	5	3	3	NA	3	3	NA	3	2	3	2	2	3	3	2	2	1	4	3	4	4	1	1	3	3	1	3	2	5	2	5	1	0	0
Kaffee_75	Kaffee	75	22	fem	deutsch	deutsch	rührend	mediated	media(fictional)	okay	critical-life	critical-life: death & funeral	Wochen	öffentlicher Ort	Menschenmenge	5	2	5	1	5	2	4	3	1	1	1	5	1	3	2	1	1	3	1	1	5	1	3	1	5	1	5	2	2	1	4	1	0	0
Kaffee_76	Kaffee	76	21	mask	deutsch	deutsch	berührend	mediated	media(fictional)	okay	art-related	art-related: film	Wochen	eigene Wohnung	allein	3	2	1	5	1	5	1	3	1	NA	1	2	2	4	2	2	5	1	5	4	5	4	4	3	1	5	NA	3	NA	1	1	0	0	0
Kaffee_77	Kaffee	77	21	fem	russisch	andere	berührend	own-life	own-life	okay	critical-life	critical-life: birth & pregancy	Jahre	Wohnung von Bekannten	1 Partner/Freund	5	1	3	1	5	5	3	NA	NA	NA	NA	5	1	5	1	2	1	4	5	3	1	2	NA	NA	4	1	5	3	4	1	2	1	1	1
Kaffee_78	Kaffee	78	NA	NA	NA	NA	bewegend	own-life	own-life	okay	critical-life	critical-life: death & funeral	Monate	Natur	Freunde/Bekannte/Familie	2	3	4	1	5	2	3	1	1	1	NA	NA	NA	NA	NA	NA	NA	NA	1	NA	NA	4	NA	NA	NA	1	5	3	3	3	3	0	0	0
Kaffee_79	Kaffee	79	22	fem	deutsch	deutsch	berührend	own-life	own-life	okay	critical-life	critical-life: death & funeral	Jahre	Kirche	Freunde/Bekannte/Familie	3	2	2	1	3	2	4	NA	4	NA	4	NA	NA	NA	NA	NA	NA	NA	3	3	3	3	NA	NA	3	3	3	3	3	3	2	1	0	1
Kaffee_8	Kaffee	8	25	mask	chinesisch	andere	berührend	own-life	own-life	okay	relationship	relationship:misc.	Wochen	eigene Wohnung	1 Partner/Freund	2	4	5	4	4	3	2	4	5	2	5	5	4	2	4	1	4	2	2	5	3	3	2	5	5	4	4	2	4	3	3	0	0	0
Kaffee_80	Kaffee	80	20	mask	deutsch	deutsch	bewegend	mediated	NA	excluded	NA	NA	Wochen	eigene Wohnung	allein	2	1	2	2	4	2	4	2	4	1	1	4	2	2	3	3	1	3	4	3	5	4	3	NA	3	1	4	1	3	1	1	1	0	0
Kaffee_81	Kaffee	81	23	mask	deutsch	deutsch	bewegend	own-life	own-life	okay	critical-life	critical-life: illness	Jahre	Krankenhaus	allein	4	1	1	1	5	5	4	1	1	NA	NA	3	4	5	2	3	1	5	3	3	1	3	3	NA	5	1	4	3	5	3	3	1	0	0
Kaffee_82	Kaffee	82	19	fem	deutsch	deutsch	berührend	mediated	media(fictional)	okay	critical-life	critical-life: illness	Wochen	Kino, Konzert, Theater, Museum	verschieden (da mehrere Zeitpunkte/Orte)	2	3	4	4	1	3	NA	5	1	5	NA	2	3	2	3	2	4	1	1	1	4	5	4	4	1	4	1	2	3	1	1	0	1	0
Kaffee_83	Kaffee	83	20	mask	deutsch	deutsch	rührend	mediated	media(real)	okay	nature-related	nature-related: disaster	Monate	Auto	Freunde/Bekannte/Familie	4	4	2	1	5	2	4	1	1	NA	NA	2	3	3	4	2	2	1	3	3	3	2	2	NA	4	3	3	2	4	3	3	1	0	0
Kaffee_84	Kaffee	84	21	mask	deutsch	deutsch	berührend	mediated	media(fictional)	okay	relationship	relationship:self-abandonment	Jahre	Wohnung von Bekannten	1 Partner/Freund	1	2	4	1	4	1	3	4	1	NA	NA	2	4	2	3	1	1	1	3	1	3	5	5	NA	4	2	4	3	2	3	3	1	0	0
Kaffee_85	Kaffee	85	20	mask	deutsch	deutsch	rührend	mediated	media(fictional)	okay	art-related	art-related: film	Wochen	eigene Wohnung	1 Partner/Freund	2	3	4	4	3	4	3	3	2	3	2	5	3	5	3	5	4	1	2	2	3	5	5	5	NA	4	3	3	4	1	1	1	0	0
Kaffee_86	Kaffee	86	21	mask	deutsch	deutsch	rührend	own-life	own-life	okay	critical-life	critical-life: death & funeral	Jahre	Kirche	Freunde/Bekannte/Familie	3	2	4	1	NA	2	4	1	1	NA	NA	5	4	NA	3	2	1	NA	3	3	4	5	5	NA	NA	NA	NA	3	2	2	2	1	0	0
Kaffee_87	Kaffee	87	23	mask	italienisch	andere	bewegend	mediated	media(fictional)	okay	art-related	art-related: film	Jahre	Wohnung von Bekannten	1 Partner/Freund	1	1	2	NA	NA	3	1	1	2	5	1	NA	NA	NA	1	NA	3	1	NA	NA	NA	5	5	3	NA	4	2	2	2	1	2	1	0	0
Kaffee_88	Kaffee	88	21	mask	deutsch	deutsch	berührend	mediated	media(real)	okay	political	political: elections	Jahre	eigene Wohnung	1 Bekannte/r	2	1	4	4	2	3	3	NA	NA	NA	NA	3	3	NA	4	1	2	1	NA	1	4	5	4	NA	NA	4	2	2	4	1	1	0	1	0
Kaffee_89	Kaffee	89	20	fem	deutsch	deutsch	berührend	mediated	media(real)	okay	nature-related	nature-related: disaster	Monate	eigene Wohnung	allein	5	1	1	1	4	NA	5	1	1	1	1	2	NA	NA	3	4	1	4	4	5	2	NA	NA	NA	3	1	4	3	4	4	4	0	0	0
Kaffee_9	Kaffee	9	22	mask	deutsch	deutsch	bewegend	mediated	media(fictional)	okay	art-related	art-related: music	Tage	eigene Wohnung	allein	4	5	2	5	1	1	2	1	1	5	NA	1	3	2	1	1	5	1	4	4	NA	NA	NA	5	NA	5	1	3	2	1	1	0	1	0
Kaffee_90	Kaffee	90	NA	NA	NA	NA	berührend	own-life	own-life	okay	relationship	relationship:reunion	Monate	Wohnung von Bekannten	Freunde/Bekannte/Familie	1	2	3	2	4	2	1	NA	NA	NA	1	5	4	2	4	4	2	2	5	2	NA	NA	NA	NA	4	2	5	3	4	2	5	0	0	0
Kaffee_91	Kaffee	91	21	mask	deutsch	deutsch	rührend	mediated	media(real)	okay	critical-life	critical-life: wedding	Wochen	Wohnung von Bekannten	Freunde/Bekannte/Familie	1	3	5	4	2	2	1	1	NA	4	NA	3	4	2	4	1	4	1	2	1	1	4	3	4	1	4	2	2	3	2	2	0	1	0
Kaffee_92	Kaffee	92	20	fem	deutsch	deutsch	rührend	own-life	own-life	okay	relationship	relationship:farewell	Jahre	öffentlicher Ort	Freunde/Bekannte/Familie	4	1	1	3	3	2	1	3	4	1	1	1	NA	NA	1	4	1	1	3	4	NA	4	4	4	1	3	3	2	4	1	4	0	0	0
Kaffee_93	Kaffee	93	20	mask	deutsch	deutsch	bewegend	mediated	media(real)	okay	political	political: Holocaust	Wochen	eigene Wohnung	allein	3	2	3	1	5	5	2	1	5	4	5	4	5	NA	2	NA	5	2	5	NA	2	5	5	5	5	1	5	3	3	3	1	0	0	0
Kaffee_94	Kaffee	94	19	fem	deutsch	deutsch	rührend	own-life	own-life	okay	relationship	relationship:confession & reconcilliation	Wochen	Wohnung von Bekannten	1 Partner/Freund	4	2	2	5	1	1	2	NA	5	NA	5	2	NA	NA	NA	4	5	2	NA	1	NA	NA	5	NA	1	5	1	3	2	1	1	0	1	0
Kaffee_95	Kaffee	95	21	mask	deutsch	deutsch	berührend	mediated	media(real)	okay	nature-related	nature-related: disaster	Wochen	Arbeitsplatz	allein	3	4	1	2	4	2	5	1	NA	NA	NA	3	3	4	1	2	1	NA	2	NA	3	NA	NA	NA	5	1	3	2	3	2	1	1	0	0
Kaffee_96	Kaffee	96	22	fem	deutsch	deutsch	rührend	mediated	media(fictional)	okay	critical-life	critical-life: death & funeral	Jahre	eigene Wohnung	allein	2	3	3	2	1	NA	5	1	NA	3	NA	3	2	4	2	NA	NA	NA	NA	NA	NA	4	4	3	NA	2	1	3	2	1	1	1	0	0
Kaffee_97	Kaffee	97	20	mask	russisch	andere	rührend	own-life	own-life	okay	miscellanous	misc.: misc.	Monate	Wohnung von Bekannten	Freunde/Bekannte/Familie	3	2	1	4	1	3	4	NA	NA	NA	NA	3	1	2	1	5	3	1	NA	1	5	NA	NA	NA	1	4	1	2	3	1	1	0	1	0
Kaffee_98	Kaffee	98	21	mask	deutsch	deutsch	berührend	own-life	own-life	okay	critical-life	critical-life: death & funeral	Jahre	eigene Wohnung	Freunde/Bekannte/Familie	2	2	NA	1	4	2	1	1	3	NA	1	3	3	2	4	2	2	1	2	1	3	NA	2	NA	1	1	3	2	3	3	4	1	0	0
Kaffee_99	Kaffee	99	20	mask	deutsch, koreanisch, englisch	deutsch	rührend	own-life	own-life	okay	relationship	relationship:farewell	Jahre	öffentlicher Ort	1 Partner/Freund	5	2	1	5	1	2	5	NA	5	NA	5	1	2	2	1	3	5	1	3	2	NA	5	5	NA	NA	5	1	3	1	1	1	0	1	0
Labor_1	Labor	1	23	mask	deutsch	deutsch	bewegend	own-life	own-life	okay	relationship	relationship:friendship & encounter	Monate	öffentlicher Ort	Freunde/Bekannte/Familie	4	3	NA	1	4	5	1	2	4	NA	4	4	2	4	2	4	4	3	2	3	3	4	4	NA	4	NA	NA	3	4	4	4	0	0	1
Labor_10	Labor	10	28	mask	deutsch	deutsch	bewegend	own-life	own-life	okay	critical-life	critical-life: death & funeral	Jahre	eigene Wohnung	1 Partner/Freund	4	4	2	1	5	5	4	2	NA	1	NA	4	5	3	4	2	1	5	4	4	4	2	2	NA	4	NA	NA	3	5	3	4	1	0	0
Labor_11	Labor	11	45	fem	deutsch	deutsch	bewegend	own-life	own-life	okay	critical-life	critical-life: misc.	Jahre	öffentlicher Ort	Menschenmenge	1	1	5	3	2	3	1	5	1	5	1	3	2	2	3	3	4	1	2	NA	5	5	5	5	1	NA	NA	3	5	2	3	0	0	0
Labor_12	Labor	12	35	fem	deutsch, türkisch	deutsch	bewegend	own-life	own-life	okay	critical-life	critical-life: birth & pregancy	Jahre	öffentlicher Ort	1 Partner/Freund	NA	1	NA	5	1	NA	5	1	4	1	NA	4	4	4	4	5	5	1	1	NA	5	NA	5	5	1	NA	NA	3	3	1	2	0	1	0
Labor_13	Labor	13	24	fem	chinesisch	andere	bewegend	mediated	media(fictional)	okay	critical-life	critical-life: illness	Monate	eigene Wohnung	1 Partner/Freund	1	3	5	NA	NA	4	3	5	5	NA	5	5	5	1	5	3	5	1	1	1	3	5	5	NA	1	NA	NA	3	3	1	1	1	0	0
Labor_14	Labor	14	21	fem	deutsch	deutsch	bewegend	mediated	media(real)	okay	nature-related	nature-related: disaster	Wochen	eigene Wohnung	allein	4	4	1	1	5	1	5	1	1	NA	NA	5	5	1	5	2	1	1	1	1	4	5	5	NA	1	NA	NA	3	4	1	1	1	0	0
Labor_15	Labor	15	22	fem	deutsch	deutsch	bewegend	mediated	media(fictional)	okay	relationship	relationship:self-abandonment	Stunden	eigene Wohnung	1 Partner/Freund	5	2	2	2	5	1	1	5	4	NA	5	2	2	4	2	4	2	4	5	2	2	5	4	NA	4	NA	NA	3	2	3	2	1	0	0
Labor_16	Labor	16	20	mask	deutsch, bulgarisch	deutsch	bewegend	mediated	media(real)	okay	nature-related	nature-related: disaster	Wochen	eigene Wohnung	Freunde/Bekannte/Familie	5	3	1	1	5	4	5	1	1	4	1	1	1	3	1	2	1	5	2	2	4	5	5	5	5	NA	NA	3	4	1	2	1	0	0
Labor_19	Labor	19	23	fem	deutsch	deutsch	bewegend	mediated	media(fictional)	okay	art-related	art-related: literature	Jahre	eigene Wohnung	allein	5	1	2	1	5	5	4	1	5	1	4	2	1	4	3	5	1	5	5	2	3	1	1	NA	5	NA	NA	3	2	1	NA	1	0	0
Labor_2	Labor	2	23	fem	deutsch	deutsch	bewegend	own-life	own-life	okay	relationship	relationship: separation	Jahre	Natur	Freunde/Bekannte/Familie	5	1	1	NA	NA	5	3	3	5	1	3	NA	5	3	NA	5	1	5	NA	4	4	3	2	5	5	NA	NA	3	5	3	3	0	0	1
Labor_20	Labor	20	24	fem	deutsch	deutsch	berührend	own-life	media(real)	okay	nature-related	nature-related: disaster	Wochen	eigene Wohnung	allein	2	1	NA	3	3	2	5	1	3	NA	4	NA	NA	NA	1	5	3	NA	3	1	2	NA	NA	NA	5	NA	NA	3	3	1	NA	1	0	0
Labor_21	Labor	21	24	mask	deutsch	deutsch	berührend	own-life	own-life	okay	nature-related	nature-related: experience & beauty of nature	Jahre	Natur	1 Partner/Freund	2	5	3	5	1	4	2	5	1	5	1	3	3	2	5	1	5	1	4	NA	3	5	5	5	NA	NA	NA	3	4	1	1	0	1	0
Labor_22	Labor	22	28	fem	deutsch	deutsch	berührend	mediated	media(real)	okay	critical-life	critical-life: wedding	Wochen	Arbeitsplatz	allein	1	3	5	5	1	1	3	1	NA	5	NA	2	5	NA	5	1	NA	1	5	1	NA	5	4	4	3	3	1	2	2	2	1	0	0	0
Labor_23	Labor	23	27	mask	kurdisch, arabisch	andere	berührend	mediated	media(fictional)	okay	art-related	art-related: literature	Monate	Natur	allein	3	4	1	4	1	3	3	4	3	NA	1	3	3	2	2	2	4	1	3	2	2	4	4	NA	2	4	2	3	5	1	3	0	0	0
Labor_24	Labor	24	26	fem	deutsch	deutsch	berührend	mediated	media(fictional)	okay	political	political: crime	Wochen	Kino, Konzert, Theater, Museum	1 Partner/Freund	2	1	3	1	5	1	5	1	5	1	5	3	3	2	3	1	1	1	4	1	5	1	1	NA	5	1	5	3	1	1	1	1	0	0
Labor_25	Labor	25	22	fem	deutsch	deutsch	berührend	mediated	media(real)	okay	political	political: misc.	Monate	eigene Wohnung	1 Partner/Freund	4	3	2	1	3	1	5	1	NA	1	1	5	4	NA	5	3	1	1	5	1	1	1	NA	NA	5	1	3	3	4	3	2	0	0	0
Labor_26	Labor	26	20	fem	deutsch	deutsch	berührend	mediated	media(fictional)	okay	relationship	relationship:confession & reconcilliation	Tage	eigene Wohnung	allein	2	3	4	5	1	1	1	5	5	3	5	4	5	1	5	NA	NA	NA	1	NA	NA	5	5	4	1	4	1	2	2	1	2	0	1	0
Labor_27	Labor	27	25	mask	deutsch	deutsch	berührend	own-life	media(real)	okay	nature-related	nature-related: disaster	Monate	öffentlicher Ort	allein	5	3	1	1	4	3	5	NA	1	1	1	2	1	3	1	3	1	4	3	2	3	NA	NA	1	3	1	4	2	5	4	4	1	0	0
Labor_28	Labor	28	20	mask	deutsch	deutsch	berührend	mediated	media(fictional)	okay	critical-life	critical-life: death & funeral	Tage	eigene Wohnung	Freunde/Bekannte/Familie	1	2	5	4	3	5	3	4	5	4	4	4	5	2	4	4	1	4	1	2	4	5	5	4	4	5	2	3	2	2	2	1	1	0
Labor_29	Labor	29	26	fem	deutsch	deutsch	berührend	mediated	media(real)	okay	political	political: elections	Wochen	Wohnung von Bekannten	Freunde/Bekannte/Familie	3	2	2	5	5	4	3	NA	5	4	5	3	3	4	2	4	4	2	3	1	4	1	1	4	1	5	2	2	5	1	3	0	1	0
Labor_3	Labor	3	29	fem	deutsch	deutsch	bewegend	own-life	own-life	okay	critical-life	critical-life: death & funeral	Jahre	mehrere Orte	1 Bekannte/r	3	1	2	1	5	4	2	2	4	NA	2	1	2	3	1	3	1	5	4	4	2	1	1	NA	3	NA	NA	3	5	4	3	1	0	0
Labor_30	Labor	30	25	mask	deutsch	deutsch	berührend	own-life	own-life	okay	critical-life	critical-life: death & funeral	Tage	eigene Wohnung	allein	3	1	1	1	5	2	3	NA	NA	NA	NA	1	2	2	2	3	1	3	1	1	3	2	2	NA	5	1	5	3	4	4	4	1	0	0
Labor_31	Labor	31	52	fem	deutsch	deutsch	berührend	mediated	media(real)	okay	political	political: crime	Stunden	eigene Wohnung	1 Partner/Freund	2	4	2	1	4	5	1	1	NA	1	5	3	2	5	3	1	1	NA	5	NA	NA	1	1	NA	5	1	5	2	2	5	2	1	0	0
Labor_32	Labor	32	25	fem	deutsch	deutsch	berührend	own-life	own-life	okay	critical-life	critical-life: death & funeral	Jahre	eigene Wohnung	1 Partner/Freund	5	1	3	1	4	5	4	1	1	NA	NA	2	NA	3	2	2	1	5	4	1	4	2	NA	NA	5	1	5	3	5	3	2	1	0	1
Labor_33	Labor	33	52	fem	deutsch	deutsch	berührend	own-life	own-life	okay	miscellanous	misc.: children	Monate	Uni	Menschenmenge	4	1	2	4	2	2	4	NA	5	NA	5	2	NA	NA	2	2	4	NA	NA	NA	NA	5	5	NA	NA	4	2	3	3	3	4	0	0	0
Labor_34	Labor	34	27	mask	deutsch	deutsch	berührend	own-life	own-life	okay	relationship	relationship: separation	Wochen	eigene Wohnung	1 Partner/Freund	2	NA	4	1	5	5	1	5	4	5	1	4	3	2	4	NA	4	4	3	NA	5	3	2	4	3	2	5	3	5	3	3	1	0	0
Labor_35	Labor	35	21	mask	deutsch	deutsch	berührend	own-life	own-life	okay	critical-life	critical-life: death & funeral	Wochen	Kirche	Freunde/Bekannte/Familie	2	1	2	1	4	2	1	3	3	4	1	3	4	2	4	4	1	4	2	1	4	3	3	3	4	1	5	3	4	3	4	1	0	0
Labor_36	Labor	36	24	fem	deutsch	deutsch	berührend	own-life	own-life	okay	critical-life	critical-life: illness	Monate	eigene Wohnung	allein	4	1	2	1	5	4	3	1	3	1	1	1	2	4	1	NA	2	1	5	NA	3	NA	NA	NA	NA	1	5	3	4	3	4	0	0	1
Labor_37	Labor	37	20	fem	deutsch	deutsch	berührend	own-life	own-life	okay	relationship	relationship: separation	Monate	eigene Wohnung	1 Partner/Freund	3	1	4	1	5	4	2	3	4	2	3	4	4	2	4	3	3	3	3	4	1	2	2	4	4	1	5	2	4	4	5	1	0	0
Labor_38	Labor	38	23	fem	deutsch	deutsch	bewegend	mediated	media(fictional)	okay	art-related	art-related: literature	Wochen	eigene Wohnung	allein	4	5	1	2	4	3	3	1	1	NA	NA	1	1	5	1	3	1	3	2	2	4	5	5	NA	1	2	NA	3	5	1	NA	0	0	0
Labor_39	Labor	39	19	fem	deutsch	deutsch	bewegend	own-life	own-life	okay	relationship	relationship: separation	Jahre	öffentlicher Ort	1 Partner/Freund	4	1	4	1	5	5	3	3	4	1	4	2	NA	4	2	3	1	5	3	2	4	NA	NA	NA	5	1	5	3	5	NA	2	1	0	1
Labor_4	Labor	4	34	fem	tschechisch	andere	bewegend	own-life	own-life	okay	relationship	relationship: separation	Monate	eigene Wohnung	1 Partner/Freund	2	4	4	1	5	4	1	2	5	1	2	4	4	1	4	3	1	4	4	1	3	2	1	1	4	NA	NA	3	5	NA	NA	1	0	1
Labor_40	Labor	40	47	mask	deutsch	deutsch	bewegend	own-life	own-life	okay	relationship	relationship:conflict	Wochen	Arbeitsplatz	Unbekannte	5	4	1	1	5	4	2	1	1	1	5	3	3	4	3	2	1	5	5	3	3	1	1	5	5	1	4	2	2	1	1	0	0	0
Labor_41	Labor	41	23	mask	deutsch	deutsch	berührend	mediated	media(real)	okay	political	political: struggle for freedom	Wochen	eigene Wohnung	allein	3	4	1	2	3	2	1	1	5	1	5	1	1	5	1	1	3	1	3	1	5	4	4	NA	1	NA	2	NA	2	1	NA	0	1	1
Labor_42	Labor	42	23	mask	deutsch	deutsch	berührend	mediated	media(fictional)	okay	art-related	art-related: film	Jahre	eigene Wohnung	1 Partner/Freund	2	4	4	1	5	5	1	NA	5	NA	5	3	2	2	2	5	1	5	5	2	1	1	1	NA	5	1	5	3	5	1	2	0	0	1
Labor_43	Labor	43	NA	NA	NA	NA	rührend	own-life	own-life	okay	relationship	relationship:parent-child-interaction	Tage	eigene Wohnung	allein	3	1	1	4	3	3	NA	1	NA	NA	5	2	1	3	1	1	3	2	NA	1	NA	NA	1	NA	NA	2	4	3	3	1	1	0	0	0
Labor_44	Labor	44	26	fem	deutsch	deutsch	bewegend	own-life	own-life	okay	relationship	relationship:reunion	Tage	Wohnung von Bekannten	Menschenmenge	1	3	3	5	1	3	1	3	5	3	5	4	3	NA	3	NA	5	1	NA	NA	NA	NA	NA	NA	NA	4	1	2	3	1	1	0	1	0
Labor_45	Labor	45	22	fem	deutsch	deutsch	bewegend	own-life	own-life	okay	relationship	relationship:confession & reconcilliation	Wochen	eigene Wohnung	1 Bekannte/r	3	2	3	1	4	1	NA	1	4	NA	4	3	4	1	4	3	1	1	3	1	NA	4	4	NA	2	1	4	3	2	4	NA	1	0	0
Labor_46	Labor	46	29	fem	deutsch	deutsch	bewegend	own-life	own-life	okay	relationship	relationship:conflict	Monate	Arbeitsplatz	1 Bekannte/r	2	1	2	1	5	4	3	NA	2	2	5	2	2	NA	4	4	2	5	4	4	3	2	2	4	4	1	4	3	5	5	5	1	0	0
Labor_47	Labor	47	25	fem	deutsch	deutsch	berührend	own-life	own-life	okay	critical-life	critical-life: illness	Monate	eigene Wohnung	1 Partner/Freund	5	1	2	1	5	5	4	NA	1	1	1	4	4	2	3	5	1	NA	5	5	2	NA	NA	1	5	1	5	3	3	4	4	1	0	0
Labor_48	Labor	48	28	fem	deutsch	deutsch	berührend	own-life	own-life	okay	critical-life	critical-life: illness	Monate	öffentlicher Ort	allein	4	2	2	1	5	5	4	NA	NA	NA	NA	2	2	4	1	2	1	5	1	2	2	5	5	NA	4	1	5	3	5	1	3	0	0	0
Labor_49	Labor	49	32	mask	deutsch	deutsch	berührend	mediated	media(real)	okay	nature-related	nature-related: disaster	Monate	eigene Wohnung	allein	4	3	1	1	5	3	1	1	NA	NA	NA	5	1	3	5	1	1	NA	5	NA	NA	3	3	NA	5	1	5	3	3	2	3	1	0	0
Labor_5	Labor	5	28	fem	deutsch	deutsch	bewegend	mediated	media(real)	okay	nature-related	nature-related: disaster	Tage	eigene Wohnung	allein	5	1	2	1	5	2	4	1	4	1	2	1	2	5	1	1	1	4	2	1	4	1	1	NA	5	NA	NA	2	3	1	1	0	0	0
Labor_50	Labor	50	29	mask	deutsch	deutsch	bewegend	mediated	media(real)	okay	political	political: misc.	Wochen	eigene Wohnung	allein	3	5	3	1	4	2	1	1	5	2	5	2	3	2	2	3	1	NA	4	2	3	1	3	5	3	1	3	3	4	1	1	0	0	0
Labor_51	Labor	51	33	mask	deutsch	deutsch	berührend	own-life	own-life	okay	political	political: crime	Wochen	Arbeitsplatz	Unbekannte	4	2	2	1	5	2	NA	NA	4	1	2	3	NA	3	NA	3	1	NA	5	1	2	NA	NA	NA	5	1	5	3	4	3	2	0	0	0
Labor_52	Labor	52	30	mask	deutsch	deutsch	berührend	own-life	own-life	okay	critical-life	critical-life: death & funeral	Monate	Krankenhaus	Freunde/Bekannte/Familie	4	2	4	1	4	3	1	1	1	1	1	4	4	3	4	4	1	3	1	2	3	4	3	3	2	2	5	3	5	3	1	1	0	0
Labor_53	Labor	53	33	mask	deutsch	deutsch	bewegend	mediated	media(real)	okay	nature-related	nature-related: disaster	Monate	eigene Wohnung	allein	5	3	1	1	5	5	5	1	1	NA	NA	3	2	4	3	1	1	NA	1	1	4	NA	NA	NA	3	1	4	3	5	4	5	0	0	0
Labor_54	Labor	54	27	mask	deutsch	deutsch	bewegend	mediated	media(fictional)	okay	political	political: struggle for freedom	Wochen	eigene Wohnung	allein	2	4	2	NA	3	1	NA	NA	NA	NA	NA	NA	NA	NA	NA	NA	NA	NA	2	NA	NA	1	1	NA	5	NA	4	3	3	1	1	0	0	1
Labor_55	Labor	55	30	mask	deutsch	deutsch	berührend	mediated	media(fictional)	okay	art-related	art-related: literature	Monate	öffentlicher Ort	allein	4	3	3	4	2	2	1	3	1	1	NA	3	NA	NA	2	3	4	1	NA	NA	5	5	5	NA	1	4	1	2	2	2	2	1	0	0
Labor_56	Labor	56	23	fem	deutsch	deutsch	bewegend	mediated	media(fictional)	okay	relationship	relationship:parent-child-interaction	Wochen	mehrere Orte	allein	1	2	5	1	5	2	4	1	1	5	NA	4	2	2	4	2	2	1	2	2	2	NA	NA	5	5	2	2	3	4	1	1	1	0	0
Labor_57	Labor	57	23	fem	deutsch	deutsch	bewegend	own-life	own-life	okay	critical-life	critical-life: illness	Jahre	eigene Wohnung	allein	5	1	1	1	5	4	5	1	1	1	1	1	1	3	1	5	1	4	1	1	4	NA	NA	1	5	1	4	3	5	3	2	0	0	0
Labor_58	Labor	58	46	mask	deutsch	deutsch	berührend	own-life	own-life	okay	relationship	relationship:confession & reconcilliation	Monate	öffentlicher Ort	1 Partner/Freund	5	2	2	5	1	4	2	NA	4	2	3	3	3	2	2	3	5	1	1	3	3	4	4	3	1	5	1	3	4	1	3	0	1	0
Labor_59	Labor	59	39	mask	deutsch	deutsch	rührend	mediated	media(real)	okay	political	political: crime	Tage	eigene Wohnung	allein	1	2	1	2	4	1	5	NA	5	NA	5	2	NA	NA	NA	NA	NA	NA	3	NA	4	5	5	NA	1	2	4	2	2	1	1	0	0	0
Labor_6	Labor	6	29	fem	deutsch	deutsch	bewegend	mediated	media(fictional)	okay	art-related	art-related: literature	Monate	mehrere Orte	verschieden (da mehrere Zeitpunkte/Orte)	2	3	3	5	3	1	1	4	1	4	1	2.5	3.5	1	2	1	3	2.5	3	3.5	3	3	2	2.5	3	NA	NA	3	2	2.5	4	1	1	1
Labor_60	Labor	60	24	fem	deutsch	deutsch	berührend	mediated	media(fictional)	okay	art-related	art-related: literature	Stunden	eigene Wohnung	allein	3	1	3	1	5	2	1	NA	4	3	3	NA	NA	4	NA	3	1	4	5	4	NA	2	1	4	2	2	4	3	3	2	2	1	0	0
Labor_61	Labor	61	48	mask	deutsch	deutsch	rührend	own-life	own-life	okay	critical-life	critical-life: death & funeral	Jahre	Krankenhaus	allein	3	1	3	1	5	1	3	1	3	NA	3	2	3	4	1	5	NA	3	5	5	4	3	NA	NA	4	NA	5	3	5	3	4	1	0	0
Labor_7	Labor	7	23	fem	deutsch	deutsch	bewegend	mediated	media(real)	okay	nature-related	nature-related: disaster	Wochen	eigene Wohnung	allein	4	2	2	1	4	1	5	1	2	1	1	2	1	4	2	2	2	2	2	3	4	NA	NA	NA	3	NA	NA	2	5	1	1	1	0	0
Labor_8	Labor	8	25	fem	spanisch	andere	bewegend	mediated	media(fictional)	okay	relationship	relationship:friendship & encounter	Wochen	Wohnung von Bekannten	1 Partner/Freund	1	5	3	4	4	1	2	2	NA	3	NA	1	NA	NA	1.5	5	3	1	5	2	2.5	1	5	5	1	NA	NA	2	4	1	1	1	1	0
Labor_9	Labor	9	25	fem	deutsch	deutsch	bewegend	mediated	media(real)	okay	nature-related	nature-related: disaster	Wochen	Wohnung von Bekannten	Freunde/Bekannte/Familie	5	1	4	1	5	3	4	1	5	1	2	5	4	1	3	3	1	5	4	1	2	1	1	NA	NA	NA	NA	3	5	2	2	0	0	0
[truncated: 13 more columns]
