# Supplementary material for: Towards a Psychological Construct of Being Moved
Source: PLoS One. 2015 Jun 4;10(6):e0128451. doi: 10.1371/journal.pone.0128451 (PMC4456364; doi:10.1371/journal.pone.0128451)
Supplement: S2 dataset — (CSV) [file pone.0128451.s002.csv]

ID	participant.ID	concept	concept.eng	age	sex	language.German	entry.1	entry.2	entry.3	entry.4	entry.5	entry.6	entry.7	entry.8	entry.9	entry.10	entry.11	entry.12	entry.13	entry.14	entry.15
bewegend.1	1	bewegend	moving	27	1	native	Glück	Überraschung	Freude	Unsicherheit	Bestätigung	Selbstsicherheit	Trauer	Unglück
bewegend.2	2	bewegend	moving	27	1	native	Gerührt	Rührung	Kloß_im_Hals	Unsicherheit	Angst	Sorge	Trauer
bewegend.3	3	bewegend	moving	23	1	native	Bewunderung	liebe	Freude	Sinnlichkeit	Glück	Ehre	Scham	Trauer
bewegend.4	4	bewegend	moving	31	1	native	Schmerz	Trauer	Verlust	Einsamkeit	Wut	Angst	Suche	Orientierung	Hass	Sorge	Hoffnung	Mut	Stärke	Sehnsucht
bewegend.5	5	bewegend	moving	21	1	native	Mitgefühl	Trauer	Mitleid	Verbundenheit	Glück	Wut
bewegend.6	6	bewegend	moving	24	2	native	Freude	Euphorie	Trauer	Wut	Erregung	Stolz
bewegend.7	7	bewegend	moving	22	1	native	Trauer	Traurigkeit	Freude	Überraschung	Angst	Furcht	Glück	Zufriedenheit	Aufregung	Verzweiflung
bewegend.8	8	bewegend	moving	21	1	native	Freude	Traurigkeit	Glück	Stolz
bewegend.9	9	bewegend	moving	20	1	native	Trauer	Freude	Ekel	Scham	Überraschung
bewegend.10	10	bewegend	moving	21	1	native	Freude	Trauer	Ärger	Überraschung	Ekel
bewegend.11	11	bewegend	moving	23	2	native	Herzklopfen	Angst	Trauer	Erstaunen	Verzweiflung	Bewegung	Freude
bewegend.12	12	bewegend	moving	21	1	native	Trauer	Wut	Hilflosigkeit	Hoffnungslosigkeit	Tränen	Rührung	Mitleid
bewegend.13	13	bewegend	moving	22	1	native	Rührung	Mitleid	Trauer	Freude	Euphorie	Herzrasen	Unruhe	Ungeduld	Integration
bewegend.14	14	bewegend	moving	23	1	native	Beeindruckung	Freude	Gerührtheit	Erstaunen	Glückseligkeit
bewegend.15	15	bewegend	moving	20	1	native	Aufregung	Freude	Gefühl_des_Durcheinanders	Vorfreude	leichte_Unsicherheit	Liebe
bewegend.16	16	bewegend	moving	22	1	native	Freude	Stolz	Glück	Segen	Kompetenz	Sehnsucht	Jubel	Energie
bewegend.17	17	bewegend	moving	21	1	native	Rührung	Überschwänglichkeit	Freude	Mitgefühl	Aufregung	Begeisterung
bewegend.18	18	bewegend	moving	32	1	native	Gerührtheit	Befangenheit
bewegend.19	19	bewegend	moving	23	1	native	Freude	Nachdenklichkeit	Begeisterung
bewegend.20	20	bewegend	moving	21	1	native	Glück	Überwältigung	Zufriedenheit	Liebe	Geborgenheit
bewegend.21	21	bewegend	moving	38	1	native	Wut	Mitleid	Spaß	Kraft	Baden	Geburt	Hunger	Angst	Verwahrlosung	Macht	Menge	Maß	Boot	Unlust	Wasser
bewegend.22	22	bewegend	moving	28	1	native	Zufriedenheit	Wärme	Trauer	Leere	Schmerz	Glück	Freude	Vollkommenheit	Ruhe	Energie
bewegend.23	23	bewegend	moving	28	1	native	Freude	Trauer	Verzweiflung	Begeisterung	Zufriedenheit
bewegend.24	24	bewegend	moving	30	1	native	Wärme	Aufgehoben_sein	Zuversicht	Hoffnung	Liebe	Freude	Ergriffenheit	Erfüllung	Beschwingtheit	Euphorie
bewegend.25	25	bewegend	moving	29	2	native	Begeisterung	Leidenschaft	Betroffenheit	Emotionalität	Melancholie	Trauer	Sehnsucht	Freude	Euphorie	Enthusiasmus	Motivation	Wut	Ärger
bewegend.26	26	bewegend	moving	28	1	native	Tiefe	Trauer	Hilflosigkeit	Angst	Schmerz
bewegend.27	27	bewegend	moving	22	2	native	Trauer	Niedergeschlagenheit	Erniedrigung	Verarschung	verrat	Hilflosigkeit	Labilität
bewegend.28	28	bewegend	moving	26	1	native	Kribbeln	Verliebtheit	Sehnsucht	Unsicherheit	Lust	Augen	Lippen	Bedürfnis	Abend	Dunkelheit	Verabschiedung	Heimweg	Nähe
bewegend.29	29	bewegend	moving	25	1	native	Tod	Verlust	Schmerz	Trauer	Verzweiflung	Endgültigkeit	Endlichkeit	Leere	Sinnlosigkeit	Einsamkeit	Verlassenheit
bewegend.30	30	bewegend	moving	26	1	native	Trauer	Leere	Freude	Stolz	Mitgefühl	Empathie	Ärger	Glück	Unbeschwertheit
bewegend.31	31	bewegend	moving	28	1	native	Traurigkeit	Hoffnungslosigkeit	Schuld	Zweifel	Unverständnis	Angst
bewegend.32	32	bewegend	moving	27	1	native	Enttäuschung	Traurigkeit	Leere	Verletzbarkeit	Angst	Erregung
bewegend.33	33	bewegend	moving	23	1	native	Trauer	Freude	Glück	Zärtlichkeit	Liebe	Scham
bewegend.34	34	bewegend	moving	24	1	native	Freude	Überraschung	Überwältigung	Glück	Fassungslosigkeit	Sprachlosigkeit	Rührung
bewegend.35	35	bewegend	moving	21	2	native	Trauer	Wut	Mitleid	Enttäuschung	Hoffnungslosigkeit	Verlassenheit	Verlorensein
bewegend.36	36	bewegend	moving	28	1	native	Bewegung	Freude	Trauer	Nachdenklichkeit	Ruhe	Unruhe	Dankbarkeit	Glück
bewegend.37	37	bewegend	moving	21	1	native	Trauer	Wut	Angst
bewegend.38	38	bewegend	moving	25	1	native	Rührung
bewegend.39	39	bewegend	moving	25	1	native
bewegend.40	40	bewegend	moving	23	1	native	Traurigkeit
bewegend.41	41	bewegend	moving	23	1	native	Trauer	Mitgefühl
bewegend.42	42	bewegend	moving	27	2	native	Hass	Liebe	Rührung	Freude
bewegend.43	43	bewegend	moving	24	2	native	Freude	Stolz
bewegend.44	44	bewegend	moving	23	2	native	Freude	Mitleid	Traurigkeit
bewegend.45	45	bewegend	moving	22	2	native	Freude	Liebe	Hass
bewegend.46	46	bewegend	moving	22	2	native	Rührung	Glück	Freude
bewegend.47	47	bewegend	moving	22	2	native	Glück
bewegend.48	48	bewegend	moving	25	1	nonnative	Mitleid	Trauer	Sympathie
bewegend.49	49	bewegend	moving	22	1	native	Gänsehaut
bewegend.50	50	bewegend	moving	25	2	native
bewegend.51	51	bewegend	moving	25	2	native	Furcht
bewegend.52	52	bewegend	moving	21	2	native	Mitleid	Trauer	Angst
bewegend.53	53	bewegend	moving	26	2	native
bewegend.54	54	bewegend	moving	29	1	native	Wut	Hass	Trauer	Leidenschaft
bewegend.55	55	bewegend	moving	23	2	native
bewegend.56	56	bewegend	moving	22	2	native	Glück	Trauer	Freude
bewegend.57	57	bewegend	moving	22	2	native	Freude	Begeisterung
bewegend.58	58	bewegend	moving	22	1	native	Fröhlichkeit	Trauer
bewegend.59	59	bewegend	moving	20	1	native	Freude	Zorn	Wut	Angst	Nervosität
bewegend.60	60	bewegend	moving	22	1	native	Glück	Wohlbefinden	Aufrichtigkeit	Liebe	Freude
ergreifend.61	61	ergreifend	deeply moving	20	1	native	Angst	Verzweiflung	Trauer
ergreifend.62	62	ergreifend	deeply moving	22	1	native	Wut	Trauer	Enttäuschung	Verzweiflung	Einsamkeit	Melancholie
ergreifend.63	63	ergreifend	deeply moving	31	1	nonnative	Freude	Traurigkeit	Stolz	Wut	Sympathie	Zweifel	Interesse
ergreifend.64	64	ergreifend	deeply moving	25	1	native	Traurigkeit	Entsetzen	Hilflosigkeit	Gelähmtheit
ergreifend.65	65	ergreifend	deeply moving	23	1	native	Liebe	Vertrauen	Verzweiflung	Angst	Ärger
ergreifend.66	66	ergreifend	deeply moving	25	1	native	Trauer	Tränen	Verlust	Schmerz	Einsamkeit	Musik	Verzweiflung
ergreifend.67	67	ergreifend	deeply moving	22	1	native	Trauer
ergreifend.68	68	ergreifend	deeply moving	22	1	native	Träume	Tod	Trauer	Angst	Freude	Tränen	Euphorie	Lebensfreude	Motivation	Spannung	Neues
ergreifend.69	69	ergreifend	deeply moving	20	1	native	Freude	Sehnsucht	Glück	Angst	Trauer
ergreifend.70	70	ergreifend	deeply moving	19	1	native	Höhenrausch	Herzklopfen	Freude
ergreifend.71	71	ergreifend	deeply moving	21	1	native	Mitleid	Mitgefühl	Trauer	Ratlosigkeit
ergreifend.72	72	ergreifend	deeply moving	24	1	native	Freude	Begeisterung	Spannung	Ungewissheit	Trauer
ergreifend.73	73	ergreifend	deeply moving	20	1	native	Begeisterung	Liebe	Zuneigung	Vertrauen	Freude	Trauer	Beklemmung	Angst
ergreifend.74	74	ergreifend	deeply moving	23	1	native	Freude	Erleichterung	Trauer	Schock	Verzweiflung	Hoffnung	Spannung	Hoffnungslosigkeit
ergreifend.75	75	ergreifend	deeply moving	25	1	native	Trauer	Traurigkeit	Vergangenheit	Schöne_Momente	Freude	Liebe	Verlassenheit	Einsamkeit	Bedauerung
ergreifend.76	76	ergreifend	deeply moving	20	1	native	Begeisterung	Traurigkeit	Ergriffenheit	Tränen	Lachen	Freude	Angst	Enttäuschung	Gänsehaut	Schmerz	Reue
ergreifend.77	77	ergreifend	deeply moving	20	1	native	Trauer	Schmerz	Liebe	Herzklopfen	Spaß	Neugierde	Neuanfang	Vergessen
ergreifend.78	78	ergreifend	deeply moving	20	1	native	Trauer	Bestürzung	Ungläubigkeit	Mitgefühl	unbändige_Freude
ergreifend.79	79	ergreifend	deeply moving	19	1	native	Trauer	Schmerz	Freude	Erleichterung	Sehnsucht	Mitleid	Bedauern
ergreifend.80	80	ergreifend	deeply moving	19	1	native	Trauer	Sehnsucht	Wut	Einsamkeit	Schuld	Ungewissheit
ergreifend.81	81	ergreifend	deeply moving	20	1	native	Trauer	Rührung	Wut	Fragen	Wohlgefühl	Ergriffenheit	Erleichterung
ergreifend.82	82	ergreifend	deeply moving	20	1	native	Trauer	Erschlagenheit	Verletzlichkeit	Stolz	Befriedigung	Freude
ergreifend.83	83	ergreifend	deeply moving	26	1	native	Stolz	Erleichterung	Erschöpfung	Glück	Liebe
ergreifend.84	84	ergreifend	deeply moving	19	1	native	Trauer	Angst	Wut	Unsicherheit	Freude	Glück
ergreifend.85	85	ergreifend	deeply moving	18	1	native	Enttäuschung	Trauer	Leere
ergreifend.86	86	ergreifend	deeply moving	19	1	native	Enttäuschung	Wut	Glück	Wohlbefinden	Liebe
ergreifend.87	87	ergreifend	deeply moving	20	1	native	Freude	Vorfreude	Angst	Lust
ergreifend.88	88	ergreifend	deeply moving	21	1	native	Aufgeregtheit	Angst	kaum_Gefühle	kurze_Panik	Freude
ergreifend.89	89	ergreifend	deeply moving	21	1	native
ergreifend.90	90	ergreifend	deeply moving	22	1	native	Erleichterung	Zufriedenheit	Stolz	Glück
ergreifend.91	91	ergreifend	deeply moving	24	1	native	Tränen	Gänsehaut	Glück	Freude
ergreifend.92	92	ergreifend	deeply moving	26	1	native	Schmerz	Freude	Glück	Liebe	Zuneigung
ergreifend.93	93	ergreifend	deeply moving	33	1	native	Freude	Glück	Trauer	Wärme	Liebe	Tränen
ergreifend.94	94	ergreifend	deeply moving	18	1	native	Angst	Furcht	Verletzung	Alleinsein	Trauer	Wut	Verlassenheit	Einsamkeit	Nutzlosigkeit	Verleumdung
ergreifend.95	95	ergreifend	deeply moving	20	1	native	Ergriffenheit	Freude	Trauer	Mitgefühl
ergreifend.96	96	ergreifend	deeply moving	20	1	native	Spaß	Freude	Liebe	Vertrautheit	Zuneigung	Schüchternheit	Glück	Geborgenheit	Sicherheit
ergreifend.97	97	ergreifend	deeply moving	19	1	native	Glück	Trauer	Schmerz	Freude	Vernunft	Eifersucht	Liebe	Gefühl
ergreifend.98	98	ergreifend	deeply moving	21	1	nonnative	Fröhlichkeit	Trauer	Spaß
ergreifend.99	99	ergreifend	deeply moving	20	1	native
ergreifend.100	100	ergreifend	deeply moving	28	1	native	Glück	Unsicherheit	Liebe	Trauer
ergreifend.101	101	ergreifend	deeply moving	21	1	native	Mitgefühl	Trauer	Stolz	Respekt
ergreifend.102	102	ergreifend	deeply moving	24	1	native	Liebe	Freude	Glück
ergreifend.103	103	ergreifend	deeply moving	26	1	native	Schmerz	Vorfreude	Angst	Glück	Müdigkeit
ergreifend.104	104	ergreifend	deeply moving	45	1	nonnative	Freude	Sicherheit	Glück	Geborgenheit
ergreifend.105	105	ergreifend	deeply moving	19	1	native	Trauer	Angst	Wut	Freude	Traurigkeit	Glück
ergreifend.106	106	ergreifend	deeply moving	21	1	bilingual
ergreifend.107	107	ergreifend	deeply moving	20	1	native	Krankenhaus	Baum	Autounfall	Koma	Tod	Beerdigung	Friedhof	Kreuz	Kapelle
ergreifend.108	108	ergreifend	deeply moving	19	1	native	Glück	Trauer	Fröhlichkeit	Liebe	Zuneigung	Spaß
ergreifend.109	109	ergreifend	deeply moving	24	1	native	Traurigkeit	Freude	Einsamkeit
ergreifend.110	110	ergreifend	deeply moving	25	2	native	Freude	Trauer	Enttäuschung
ergreifend.111	111	ergreifend	deeply moving	20	1	native
ergreifend.112	112	ergreifend	deeply moving	21	1	native	Trauer	Wut	Hilflosigkeit	Freude	Euphorie
ergreifend.113	113	ergreifend	deeply moving	19	1	native	Trauer	Angst	Unglück	Hoffnungslosigkeit	Einsamkeit
ergreifend.114	114	ergreifend	deeply moving	23	1	native	Freude	Glück	Harmonie
ergreifend.115	115	ergreifend	deeply moving	31	2	nonnative
ergreifend.116	116	ergreifend	deeply moving	20	1	native	Geborgenheit	Stress	Freude	Trauer	Liebe	Überraschung	Glück	Faszination
ergreifend.117	117	ergreifend	deeply moving	19	1	native	Aufregung	Freude
ergreifend.118	118	ergreifend	deeply moving	25	1	native	Trauer	Mitgefühl	Sorge
ergreifend.119	119	ergreifend	deeply moving	20	2	native	Aufregung	Freude	Erstaunen
ergreifend.120	120	ergreifend	deeply moving	27	2	native	Schmerz	Verunsicherung	Wut	Empörung	Angst
ergreifend.121	121	ergreifend	deeply moving	23	2	native	Glück	Freude	Trauer	Mitgefühl	Ausgelassenheit	Spaß	Erfüllung
ergreifend.122	122	ergreifend	deeply moving	19	2	native	Trauer
ergreifend.123	123	ergreifend	deeply moving	20	1	native	Trauer	Wut	Gleichgültigkeit	Leere	Verzweiflung	Einsamkeit
ergreifend.124	124	ergreifend	deeply moving	19	1	native	Angst	Aufregung	Hoffnung	Unwohlsein
ergreifend.125	125	ergreifend	deeply moving	20	1	native	Glück	Wahnsinn	Nähe	Erregung
ergreifend.126	126	ergreifend	deeply moving	20	1	native	Trauer	Verliebtheit
ergreifend.127	127	ergreifend	deeply moving	27	1	native	Empathie	Erinnerung	Trauer	Wut	Freude	Rührung
ergreifend.128	128	ergreifend	deeply moving	19	1	native	Rührung	Mitgefühl	Trauer	Freude	Glück
ergreifend.129	129	ergreifend	deeply moving	20	1	native	Trauer	Freude	Sehnsucht	Wehmut	Erleichterung
ergreifend.130	130	ergreifend	deeply moving	19	1	native	Freude	Trauer	Mitleid	Zuneigung	Liebe	Sehnsucht	Erleichterung	Bedauern	Wehmut	Glück
ergreifend.131	131	ergreifend	deeply moving	26	2	native
ergreifend.132	132	ergreifend	deeply moving	33	2	native	Freude	Stolz	Verantwortung	Erleichterung	Sehnsucht	Mitteilungsbedürfnis
ergreifend.133	133	ergreifend	deeply moving	20	1	native	Trauer	Angst	Liebe	Unsicherheit	Ungewissheit	Treue	Freude	Liebe	Warmherzigkeit
ergreifend.134	134	ergreifend	deeply moving	20	1	native	Trauer	Schmerz	Nachdenklichkeit
ergreifend.135	135	ergreifend	deeply moving	19	1	native	Glück	Freude	Euphorie
ergreifend.136	136	ergreifend	deeply moving	22	2	native	Urlaub	Auto	Feuer
ergreifend.137	137	ergreifend	deeply moving	19	1	native	Schmerz	Einsamkeit	emotionale_Ergriffenheit	Freude	Spannung	Aufregung
ergreifend.138	138	ergreifend	deeply moving	24	1	native	Trauer	Verlust	Schmerz	Hilflosigkeit	Aufregung	Ergriffenheit	Glück
ergreifend.139	139	ergreifend	deeply moving	31	2	native	Wut
ergreifend.140	140	ergreifend	deeply moving	23	2	native	Trauer	Wut	Liebe	Hass	Schmerz
ergreifend.141	141	ergreifend	deeply moving	27	2	native	Freude	Trauer	Hilflosigkeit	Entsetzen	Scham
ergreifend.142	142	ergreifend	deeply moving	24	1	native	Freude	Mitgefühl	Dankbarkeit
ergreifend.143	143	ergreifend	deeply moving	22	2	native	Euphorie
ergreifend.144	144	ergreifend	deeply moving	24	1	native	Liebe	Wut	Hass	Freude	Glück	Mitleid	Trauer	Spaß	Angst	Freiheit	Hoffnung
ergreifend.145	145	ergreifend	deeply moving	21	1	native	Erstaunen	Trauer	Zuneigung
ergreifend.146	146	ergreifend	deeply moving	22	1	nonnative	Trauer
ergreifend.147	147	ergreifend	deeply moving	21	2	native	Trauer	Zufriedenheit	Verständnis	Entspannung	Freude
ergreifend.148	148	ergreifend	deeply moving	20	1	native	Liebe	Geborgenheit	Zufriedenheit	Glück
ergreifend.149	149	ergreifend	deeply moving	19	1	native	Freude	Zufriedenheit	Geborgenheit	Zuneigung	Erfülltheit	Glück
ergreifend.150	150	ergreifend	deeply moving	20	1	native	Liebe	Freundschaft	Sonne	Landschaft	Wohlgefühl	Freude	Trauer	Entsetzen	Angst
ergreifend.151	151	ergreifend	deeply moving	21	2	native	Schmerz	Trauer	Angst
ergreifend.152	152	ergreifend	deeply moving	23	1	native	Trauer	Freude
ergreifend.153	153	ergreifend	deeply moving	23	1	native	Freude	Glück	Zufriedenheit	Ergriffenheit	Unfassbarkeit	Zeitstillstand	Ruhe	Trauer	Angst	Mitgefühl	Erfüllung
ergreifend.154	154	ergreifend	deeply moving	20	1	native	Hoffnung	Freude	Trauer
ergreifend.155	155	ergreifend	deeply moving	20	1	native	Trauer	Vollkommenheit	Glück	Ergriffenheit	Verbundenheit	Respekt	Hochachtung	Mitgefühl	Denkanstöße
ergreifend.156	156	ergreifend	deeply moving	25	1	native	Glück	Freude	Trauer	Wut	Ärger	Euphorie	Erleichterung	Unsicherheit	Zwiespältigkeit	Angst	Unverständnis
ergreifend.157	157	ergreifend	deeply moving	19	1	native	Mitleid	Trauer	Unverständnis	Freude	Hass
ergreifend.158	158	ergreifend	deeply moving	22	1	nonnative	Spannung	Überwältigung	Gerührtheit
ergreifend.159	159	ergreifend	deeply moving	19	1	native	Glück	Erstaunen	Freude	Sprachlosigkeit
ergreifend.160	160	ergreifend	deeply moving	28	1	native	Trauer	Enttäuschung	Leid	Glück	Hass	Liebe	Erfüllung	Leidenschaft
ergreifend.161	161	ergreifend	deeply moving	32	2	native	Hass	Liebe	Schock	Neid	Glück
ergreifend.162	162	ergreifend	deeply moving	22	1	native	Trauer	Mitgefühl	Frust
ergreifend.163	163	ergreifend	deeply moving	20	1	native	Freude	Glück	Geborgenheit
ergreifend.164	164	ergreifend	deeply moving	22	1	native
ergreifend.165	165	ergreifend	deeply moving	19	1	native	Angst	Unsicherheit	Freude	Stress	Aufregung
ergreifend.166	166	ergreifend	deeply moving	23	1	native	Glück	Schmerz	Freude	Erleichterung	Sehnsucht	Überwältigt
ergreifend.167	167	ergreifend	deeply moving	29	1	native	Erleichterung	Euphorie	Glückseligkeit	Erstaunen	Stolz
ergreifend.168	168	ergreifend	deeply moving	19	1	native	Rührung	Spannung	Trauer	Freude	Liebe	Zuneigung
ergreifend.169	169	ergreifend	deeply moving	22	1	native	Mitleid	Angst	Trauer	Mitgefühl
ergreifend.170	170	ergreifend	deeply moving	19	1	native	Angst	Trauer	Freude	Stolz	Erleichterung	Hoffnung	Glück	Verständnis
ergreifend.171	171	ergreifend	deeply moving	21	1	native	Trauer	Angst	Befreiung	Freude	Dankbarkeit	Unentschlossenheit	Druck
ergreifend.172	172	ergreifend	deeply moving	19	1	native
ergreifend.173	173	ergreifend	deeply moving	23	1	native	Trauer	Freude	Bedrücktheit	Glück	Erleichterung	Unverständnis
ergreifend.174	174	ergreifend	deeply moving	20	1	native	Trauer	Mitleid	Wut	Liebe	Glück
ergreifend.175	175	ergreifend	deeply moving	41	1	native	Rührung
ergreifend.176	176	ergreifend	deeply moving	25	1	native	Zerrissenheit	Leere	Zwiespalt	Einsamkeit	Trauer
ergreifend.177	177	ergreifend	deeply moving	20	1	native	Freude	Glück	Erleichterung	Erlösung	Befreiung	Leidenschaft	Liebe	Neugierde
ergreifend.178	178	ergreifend	deeply moving	23	1	native	Freude	Glück	Erleichterung	Angst
ergreifend.179	179	ergreifend	deeply moving	22	1	native	Liebe	Verbundenheit	Zuneigung	Zugehörigkeitsgefühl
ergreifend.180	180	ergreifend	deeply moving	39	1	native	Glück	Name	Zukunft	Kind	Krakl	Arzt
ergreifend.181	181	ergreifend	deeply moving	32	2	native	Freude	Angst	Unsicherheit	Hilflosigkeit
ergreifend.182	182	ergreifend	deeply moving	18	1	native	Freude	Glück	Faszination
ergreifend.183	183	ergreifend	deeply moving	29	1	native	Liebe	Traurigkeit	Glück	Einsamkeit	Geborgenheit
ergreifend.184	184	ergreifend	deeply moving	20	1	native	Freude	Trauer	Schuld
ergreifend.185	185	ergreifend	deeply moving	20	1	native	Angst	Trauer	Schmerz	Freude	Hilflosigkeit	Liebe
ergreifend.186	186	ergreifend	deeply moving	29	1	native	Panik	Liebe	Zuneigung	Überwältigung
ergreifend.187	187	ergreifend	deeply moving	19	1	native	Freude	Trauer	Glück	Schmerz	Ergriffenheit	Schadenfreude
ergreifend.188	188	ergreifend	deeply moving	27	1	native	Glück	Liebe	Sehnsucht	Abenteuer
ergreifend.189	189	ergreifend	deeply moving	24	1	native	Trauer	Glück	Zufriedenheit	Ausgeglichenheit	Einsamkeit	Zweifel	Erregung
ergreifend.190	190	ergreifend	deeply moving	27	1	native	Glück	Liebe	Zärtlichkeit	Geborgenheit	Sympathie	Lebendigkeit	Lust	Wohlgefühl
ergreifend.191	191	ergreifend	deeply moving	23	1	native	Glück	Ratlosigkeit	Einsamkeit	Heiterkeit	Geborgenheit
ergreifend.192	192	ergreifend	deeply moving	25	1	nonnative
ergreifend.193	193	ergreifend	deeply moving	28	1	native	Freude	Trauer
ergreifend.194	194	ergreifend	deeply moving	26	2	native
ergreifend.195	195	ergreifend	deeply moving	38	2	native
ergreifend.196	196	ergreifend	deeply moving	25	2	native	Tod	Hochzeit	Geburt	Abschluss	Ruhm	Urlaub
rührend.197	197	rührend	stirring	22	1	native	Tränen	Trauer
rührend.198	198	rührend	stirring	21	2	native	Liebe	Ehrfurcht	Freude	Respekt
rührend.199	199	rührend	stirring	22	1	native	Gänsehaut_feeling	Freude	Trauer
rührend.200	200	rührend	stirring	21	2	native	Freude	Glück	Trauer	Verletzlichkeit
rührend.201	201	rührend	stirring	20	2	native	Auto	Flugzeug	Panzer
rührend.202	202	rührend	stirring	24	2	native	Gänsehaut	Raum_und_Zeitlosigkeit	Mitgefühl	Trauer
rührend.203	203	rührend	stirring	22	2	native	Einsamkeit
rührend.204	204	rührend	stirring	20	1	native	Nervosität	Anspannung	Glücksgefühle	Stolz	Befreiung
rührend.205	205	rührend	stirring	25	1	native
rührend.206	206	rührend	stirring	25	1	native	Chaos	Freude	Jubel	Begeisterung	Tränen	Schrei	Lautstärke	Besonnenheit	Gelassenheit
rührend.207	207	rührend	stirring	24	1	native	Freude	Glück	Liebe
rührend.208	208	rührend	stirring	26	2	native	Geburt_meines_Neffens
rührend.209	209	rührend	stirring	24	2	native	Freude	Hoffnung	Sehnsucht
rührend.210	210	rührend	stirring	22	2	native	Erleichterung	Glück
rührend.211	211	rührend	stirring	21	2	native	Traurigkeit	Freude	Wut	Empörung
rührend.212	212	rührend	stirring	21	2	native	Es_war_wundervoll	Sinnesrausch	Tesafilm
rührend.213	213	rührend	stirring	20	1	native	Tränen	Lachen	Gefühlsausbruch	Erkenntnisse	etwas Scharm
rührend.214	214	rührend	stirring	22	1	native
rührend.215	215	rührend	stirring	21	1	native
rührend.216	216	rührend	stirring	20	2	native	Glück	Harmonie	Wohl_tun	Bewegend
rührend.217	217	rührend	stirring	22	1	native	Angst	Freude	Erregtheit	Herzklopfen
rührend.218	218	rührend	stirring	20	2	nonnative	Freude	Glück	Hoch	Trauer	Angst	Mitleid	Dank
rührend.219	219	rührend	stirring	21	2	native	Mitgefühl	Trauer	Fassungslosigkeit
rührend.220	220	rührend	stirring	26	2	native	Filme	Musik	Stolz
rührend.221	221	rührend	stirring	20	2	native	Freude	Trauer	Spaß	Liebe	Wut
rührend.222	222	rührend	stirring	21	2	native	Trauer	Liebe	Freude	Glück
rührend.223	223	rührend	stirring	31	2	native	Stolz	Ehre	Zufriedenheit
rührend.224	224	rührend	stirring	23	2	native
rührend.225	225	rührend	stirring	20	1	native	Traurigkeit	Schock	Entrüstung	Mitleid
rührend.226	226	rührend	stirring	24	2	native	Gänsehaut	Stolz	Mitgefühl	Nachdenklichkeit
rührend.227	227	rührend	stirring	19	1	native	Liebe	Glück	Trauer	Leid	Angst	Spannung	Hass	Unverständnis
rührend.228	228	rührend	stirring	26	2	native	Angst	Trauer	Wut	Freude
rührend.229	229	rührend	stirring	22	1	native	Trauer
rührend.230	230	rührend	stirring	20	1	native
rührend.231	231	rührend	stirring	21	1	native	Traurigkeit	Verzweiflung
rührend.232	232	rührend	stirring	20	1	native	Freude	Spaß	Schmerz	Kummer
rührend.233	233	rührend	stirring	22	1	native	Trauer	Freude	Glückseeligkeit
rührend.234	234	rührend	stirring	22	1	native	Mitgefühl	Freude	Dankbarkeit	Sehnsucht
rührend.235	235	rührend	stirring	23	2	native	Liebe
rührend.236	236	rührend	stirring	22	1	native	Mitgefühl	Trauer	Freude	Glück	Freundschaft
rührend.237	237	rührend	stirring	22	2	nonnative
rührend.238	238	rührend	stirring	23	1	native
rührend.239	239	rührend	stirring	25	1	native	Trauer	Mitgefühl	Mitleid
rührend.240	240	rührend	stirring	23	1	native	Verzweiflung	Ungerechtigkeit	Liebe	Trennung
rührend.241	241	rührend	stirring	26	1	native	Shock	Kälte	Leere	Einsamkeit	keine_Beeinflussung	Macht
rührend.242	242	rührend	stirring	29	2	native	Trauer	Mitgefühl	Freude	Vertrauen	Mut
rührend.243	243	rührend	stirring	30	1	NA
rührend.244	244	rührend	stirring	41	1	native	Glück	Freude	Liebe	Schutz	Stolz
rührend.245	245	rührend	stirring	23	2	native	Ergreifend
rührend.246	246	rührend	stirring	20	1	native	Liebe	Wärme	Zittern	Freude
rührend.247	247	rührend	stirring	21	2	native	Wertschätzung
rührend.248	248	rührend	stirring	21	2	native	Freude	Trauer	Angst	Fröhlichkeit
rührend.249	249	rührend	stirring	21	1	native	Schmerz	Angst	Erleichterung
rührend.250	250	rührend	stirring	22	1	native	Trauer	Rührung	Sehnsucht	Mitgefühl	Schmerz	Fernweh
rührend.251	251	rührend	stirring	19	2	native	Leere	Trauer	Hilflosigkeit
rührend.252	252	rührend	stirring	23	2	native	Freude	Verantwortung	Zuneigung	Liebe	Vertrauen
rührend.253	253	rührend	stirring	21	1	native	Dank	Freude	Zuneigung
rührend.254	254	rührend	stirring	21	1	native	Trauer	Hass	Freude	Mitgefühl
rührend.255	255	rührend	stirring	20	1	native	Glück	Freude	Geborgenheit
rührend.256	256	rührend	stirring	20	1	native	Glück	Trauer	Mitgefühl	Freude
rührend.257	257	rührend	stirring	20	1	native	Glück	Zufriedenheit	Freude
rührend.258	258	rührend	stirring	19	1	native	Mitgefühl	Freude
rührend.259	259	rührend	stirring	19	1	native	Trauer	Sehnsucht	Glück	Freude
rührend.260	260	rührend	stirring	21	1	native	Freude	Trauer	Wut	Glück
rührend.261	261	rührend	stirring	20	1	nonnative	Abschied	Zufriedenheit	Glück
rührend.262	262	rührend	stirring	24	2	native	Geburt_meiner_Geschwister	Glücklich	Zufriedenheit
rührend.263	263	rührend	stirring	20	1	native	Ergriffenheit	Mitfühlend	Schmerz	Betroffenheit	Glück	Freude	Genugtuung	Zufriedenheit
rührend.264	264	rührend	stirring	19	1	native
rührend.265	265	rührend	stirring	22	2	native	Melancholie	Freude	Gänsehaut	Wut	Trauer
rührend.266	266	rührend	stirring	18	2	native	Trauer	Hass
rührend.267	267	rührend	stirring	20	1	native	Tränen	Sehnsucht	Liebe	Mitgefühl	Wehmut
rührend.268	268	rührend	stirring	21	1	native	Trauer	Liebe	Zufriedenheit	Sehnsucht
rührend.269	269	rührend	stirring	32	1	native	Existenz	Tiefe	Tod	Unausweichlichkeit	Vertrauen	Treue	Zufriedenheit	Geborgenheit	Aufgehobensein
rührend.270	270	rührend	stirring	21	1	native	Erfüllung	Vollkommenheit	Gesamtheit
rührend.271	271	rührend	stirring	22	2	native	Trauer	Mitgefühl
rührend.272	272	rührend	stirring	22	2	native	Trauer	Mitgefühl
rührend.273	273	rührend	stirring	30	2	native	Weihnachten	Trauer	Freude
rührend.274	274	rührend	stirring	20	1	native	Freude	Glück	Vertrauen
rührend.275	275	rührend	stirring	21	1	native	Hochgefühl	Mitgefühl	Einsturz	Trauer
rührend.276	276	rührend	stirring	21	1	native	Freude	Mitgefühl	Rührung
rührend.277	277	rührend	stirring	21	1	native	Freude	Liebe	Sehnsucht	Schmerz
aufregend.278	278	aufregend	exciting	20	1	native	Spannung	Gänsehaut	Aufregung	Adrenalin	Glück	Extase	Überwältigung	Liebe
aufregend.279	279	aufregend	exciting	20	1	native	Verwirrung	Angst	Aufregung	Wut	Trauer	Leere	Zwiespalt
aufregend.280	280	aufregend	exciting	20	1	native	Aufregung	Angst	Trauer	Sehnsucht
aufregend.281	281	aufregend	exciting	27	1	native	Trauer	Mitgefühl	Verzweiflung	Freude	Überwältigung	Glück
aufregend.282	282	aufregend	exciting	19	1	native	Erleichterung
aufregend.283	283	aufregend	exciting	28	1	native	Glück	Freude	Nervosität	Freude2
aufregend.284	284	aufregend	exciting	20	1	native	Angst	Spannung	Aufregung	Erwartung
aufregend.285	285	aufregend	exciting	27	1	native	Freude	Entspannung	Vorfreude
aufregend.286	286	aufregend	exciting	32	1	native	Angst	Trauer	Vorfreude	Befriedigung	Erleichterung	Glück
aufregend.287	287	aufregend	exciting	20	2	native	Angst	Beklemmung	Freude	Euphorie	Spaß	Lust	Interesse	Rausch
aufregend.288	288	aufregend	exciting	20	2	native	Wut	Hass	Aggression	Freude	Verzweiflung	Verwirrung
aufregend.289	289	aufregend	exciting	19	1	native	Liebe	Trauer	Hass	Wut	Freude	Leid	Sehnsucht	Eifersucht	Mitleid	Schmerz	Lust
aufregend.290	290	aufregend	exciting	25	1	native	Angst	Freude	Neugierde	Unsicherheit
aufregend.291	291	aufregend	exciting	19	1	native	Trauer	Sehnsucht	Liebe	Schmerz	Wut	Hass	Freude	Mitleid	Verzweiflung	Lust
aufregend.292	292	aufregend	exciting	19	2	native	Todessehnsucht	Liebe	Trauer	Schmerz	Hass	Depression
aufregend.293	293	aufregend	exciting	23	2	native	Angst	Liebe	Wut	Schmerz	Pein	Geilheit
aufregend.294	294	aufregend	exciting	20	1	native	Angst	Vorfreude
aufregend.295	295	aufregend	exciting	19	2	native	Hilflosigkeit
aufregend.296	296	aufregend	exciting	20	1	native	Angst	Aufregung	Verwirrtheit	Freude
aufregend.297	297	aufregend	exciting	21	1	native	Trauer	Wut	Glück	Angst	Ohnmacht	Aufgeregtheit
aufregend.298	298	aufregend	exciting	19	1	native	Aufregung	Unsicherheit	Freude
aufregend.299	299	aufregend	exciting	21	1	native	Unsicherheit	Neugierde	Angst	Vorfreude	Trauer
aufregend.300	300	aufregend	exciting	19	1	native	Traurigkeit	Hilflosigkeit	Freude	Lachen
aufregend.301	301	aufregend	exciting	25	1	native	Angst	Aggression	Freude	Liebe
aufregend.302	302	aufregend	exciting	22	1	native	Glück	Zufriedenheit	Geborgenheit	Aufregung	Spannung	Begeisterung
aufregend.303	303	aufregend	exciting	19	1	native	Bewunderung	Achtung	Angst
aufregend.304	304	aufregend	exciting	21	1	native	Angst	Trauer	Liebe
aufregend.305	305	aufregend	exciting	32	2	native	Freude	Begierde	Wahnsinn	Trauer	Sprachlosigkeit	Ausgelassenheit	Befriedigung
aufregend.306	306	aufregend	exciting	29	1	native	Glück	Freiheit	Begeisterung	Zufriedenheit	Ausgeglichenheit
aufregend.307	307	aufregend	exciting	43	1	native	Aufregung	Nervosität	Angst	Unsicherheit	Glück	Trauer
aufregend.308	308	aufregend	exciting	25	1	nonnative
aufregend.309	309	aufregend	exciting	22	1	native	Aufgeregtheit	Freude	Unsicherheit
aufregend.310	310	aufregend	exciting	36	1	nonnative	Begeisterung	Freude	Neid
aufregend.311	311	aufregend	exciting	19	1	native	Freude	Nervosität	Glück	Trauer
aufregend.312	312	aufregend	exciting	19	1	native	Nervosität
aufregend.313	313	aufregend	exciting	28	2	native	Gespanntheit	Überraschung	Freude
aufregend.314	314	aufregend	exciting	19	2	native	Trauer	Frust	Wut	Fassungslosigkeit
aufregend.315	315	aufregend	exciting	21	1	native	Angst
aufregend.316	316	aufregend	exciting	19	1	native	Glücksgefühl	Spannung	Unruhe	Freude
aufregend.317	317	aufregend	exciting	19	1	native	Aufregung	Freude	Trauer
aufregend.318	318	aufregend	exciting	19	1	native	Verwirrung	Glück	Freude
aufregend.319	319	aufregend	exciting	19	1	native	Abiball	Abitur	1.Date
aufregend.320	320	aufregend	exciting	21	1	native	Glück	Trauer	Schrecken	Gerührtheit	Schmerz	Freude
aufregend.321	321	aufregend	exciting	29	1	native	Schreck	Aggression	Gewalt	Bedrängnis
aufregend.322	322	aufregend	exciting	19	1	native	Traurigkeit	Mitgefühl	Aufregung
aufregend.323	323	aufregend	exciting	18	1	native	Aufregung	Spannung	Erregung	Traurigkeit	Angst	große_Freude	Rührung
aufregend.324	324	aufregend	exciting	20	1	native	Aufregung	Hibbeligkeit	Fröhlichkeit	Überdrehtheit
aufregend.325	325	aufregend	exciting	21	1	native	Angst	Nervosität	Spannung	Freude	Euphorie
bewegend.326	326	bewegend	moving	21	1	native	Freiheit	Einsamkeit	Weite	Wind	Ankommen	Familie	Freude	Liebe	Entfernung	Distanz	Nähe
bewegend.327	327	bewegend	moving	21	1	native	Trauer	Glück	Zufriedenheit	Verzweiflung
bewegend.328	328	bewegend	moving	19	1	native	Wut	Angst	Trauer	Verlustangst
bewegend.329	329	bewegend	moving	20	1	native	Schmerz	Trauer	Freude	Euphorie	Spaß	Glücksgefühle	Furcht	Angst
bewegend.330	330	bewegend	moving	20	2	native
bewegend.331	331	bewegend	moving	22	2	native	Freude	Stolz	Zufriedenheit	Glückseligkeit	Trauer	Furcht	Sorge	Angst
bewegend.332	332	bewegend	moving	21	2	native	Ehrfurcht	Sehnsucht	Erregung	Musik	Angst	Freude
bewegend.333	333	bewegend	moving	24	2	native	Freude	Angst	Mitleid	Bedauern	Ungewissheit
bewegend.334	334	bewegend	moving	21	1	native	Trauer	Glück	Freude	Tatendrang
bewegend.335	335	bewegend	moving	22	1	native	Angst	Sorge	Schrecken	Freude	Liebe	Angst2	Panik	Euphorie	Zufriedenheit	Sehnsucht
bewegend.336	336	bewegend	moving	24	1	native	Glück	Freude	Erleichterung	Befreiung	Traurigkeit	Sehnsucht	Trauer
bewegend.337	337	bewegend	moving	24	1	native	Entsetzen	Empörung	Fassungslosigkeit	Mitleid	Trauer	Wut
bewegend.338	338	bewegend	moving	20	1	native	Trauer	Schmerz	Freude	Verzweiflung	Ausweglosigkeit	Aufgeregtheit
bewegend.339	339	bewegend	moving	20	1	native	Freude	Trauer	Schmerz	Leid	Hass	Glücksgefühle	Sehnsucht	Neid
bewegend.340	340	bewegend	moving	19	1	native	Schmerz	Liebe	Freude	Trauer	Wut	Überraschung	Hilflosigkeit
bewegend.341	341	bewegend	moving	24	1	native	Liebe	Glück	Freude	Euphorie
bewegend.342	342	bewegend	moving	19	1	native	Enttäuschung	Wut	Trauer	Mitgefühl	Einsamkeit	Glück	Freude
bewegend.343	343	bewegend	moving	21	1	native	Freude	Erleichterung	Glück
bewegend.344	344	bewegend	moving	NA	1	native	Trauer	Schmerz	Mitgefühl	Freude	Glück
bewegend.345	345	bewegend	moving	19	2	native	Freude	Heiterkeit	Ausgelassenheit
bewegend.346	346	bewegend	moving	21	2	native	Hilflosigkeit	Hass	Angst	Mitleid	Zorn
bewegend.347	347	bewegend	moving	19	1	native	Überwältigung	Glück	Freude	Zufriedenheit	Erregung
bewegend.348	348	bewegend	moving	23	1	native	Freude	Trauer	Mitleid	Liebe	Zerrissenheit	Glück
bewegend.349	349	bewegend	moving	19	1	native	Freude	Glück	Zufriedenheit	Vollkommenheit	Heiterkeit	Entspanntheit
bewegend.350	350	bewegend	moving	24	1	native	Trauer	Freude	Glück	Dankbarkeit
bewegend.351	351	bewegend	moving	21	2	native	Schwermut	Anteilnahme	Hoffnung	Einsamkeit
bewegend.352	352	bewegend	moving	20	1	native	Wut	Trauer	Glück	Freude
bewegend.353	353	bewegend	moving	22	1	native	Todessehnsucht	Trauer	Diskriminierung	Romantik	Enttäuschung	Abschied
bewegend.354	354	bewegend	moving	29	2	native	Freude	Spaß	Liebe	Lust	Leidenschaft
bewegend.355	355	bewegend	moving	27	2	native	Freude	Angst	Enttäuschung	Liebe	Furcht	Lust	Spaß
bewegend.356	356	bewegend	moving	27	2	native	Wut	Hass
bewegend.357	357	bewegend	moving	21	1	native	Erschöpfung	Glück	Freude	Belustigung	Übermut
bewegend.358	358	bewegend	moving	20	1	native	Wut	Trauer	Mitleid
bewegend.359	359	bewegend	moving	25	2	native	Traurigkeit	Nachgiebigkeit	Sehnsucht
bewegend.360	360	bewegend	moving	21	2	native	Freiheitsgefühl	Freude	Ehrfurcht
bewegend.361	361	bewegend	moving	19	2	native	Verzweiflung	Niedergeschlagenheit	Aussichtslosigkeit	Zuversicht	Hoffnungslosigkeit	Optimismus	Liebe	Glückseligkeit	Panik	Leere	Mitleid
bewegend.362	362	bewegend	moving	24	1	native	Vorfreude	Angst	Nervosität
bewegend.363	363	bewegend	moving	22	1	native	Trauer	Vorfreude	Optimismus	Angst	Heimweh	Sehnsucht
bewegend.364	364	bewegend	moving	25	1	nonnative	glücklich
bewegend.365	365	bewegend	moving	24	1	native	Glück	Zufriedenheit	Verbundenheit	Liebe	Freundschaft	Vertrauen
bewegend.366	366	bewegend	moving	21	2	native	Trauer	Angst	Verlustgefühl	Unsicherheit	Hilflosigkeit
bewegend.367	367	bewegend	moving	21	2	native	Liebe	Ergriffenheit	Rührung	Vollkommenheit	Verbundenheit	Vertrauen
bewegend.368	368	bewegend	moving	24	1	native	Trauer	Ohnmacht	Hilflosigkeit	Verzweiflung	Angst
bewegend.369	369	bewegend	moving	24	2	nonnative	Faszination	Freude
bewegend.370	370	bewegend	moving	25	1	native	Angst	Unsicherheit	Erleichterung
bewegend.371	371	bewegend	moving	24	2	native	Trauer	Wut	Zorn	Freude
bewegend.372	372	bewegend	moving	21	1	native	nachdenklich	unsicher	selbstzweifelnd	Entschlossenheit	Verwirrung	traurig	melancholisch
bewegend.373	373	bewegend	moving	20	1	native	Trauer	Leere	Unverständnis
bewegend.374	374	bewegend	moving	23	1	native	Wut	Machtlosigkeit	Anrührend	Euphorisierend	Glück	Freude
bewegend.375	375	bewegend	moving	20	2	native	Harmonie	Glückseligkeit	Frohsinn	Hemmungslosigkeit	Überschwänglichkeit
bewegend.376	376	bewegend	moving	21	2	native	Glückseligkeit	Harmonie	Frohsinn	Hemmungslosigkeit
bewegend.377	377	bewegend	moving	20	2	native	Verwirrung	Trauer	Unsicherheit	Nervosität	Freude	Aufregung
bewegend.378	378	bewegend	moving	21	1	native	Angst	Trauer	Furcht	Beklemmnis	Einsamkeit	Zukunftsangst	Überheblichkeit
bewegend.379	379	bewegend	moving	19	1	native	Trauer	Verzweiflung	Ohnmacht
bewegend.380	380	bewegend	moving	19	1	native	Rührung	Trauer	Freude	Ausgelassenheit	Unbeschwertheit	Dankbarkeit
bewegend.381	381	bewegend	moving	23	1	native	Freiheit	Schönheit	Einzigartigkeit
bewegend.382	382	bewegend	moving	28	2	nonnative
bewegend.383	383	bewegend	moving	21	2	native	Aufregung	Bewunderung	Begeisterung
bewegend.384	384	bewegend	moving	20	1	native	Betroffenheit	Anteilnahme	Bedenklichkeit	Freude	Zufriedenheit	Traurigkeit	Verzweiflung	Hoffnungslosigkeit	Schock	Liebe	Verlassenheit	Reflexion	Verbundenheit	Identifikation
bewegend.385	385	bewegend	moving	20	2	native	Verzweiflung	Ausweglosigkeit	Freude	Optimismus	Zweifel
aufregend.386	386	aufregend	exciting	24	1	native	Aufregung	Ergriffenheit	Mitgefühl	Zorn	Trauer	Euphorie	Freude	Erregung
aufregend.387	387	aufregend	exciting	30	2	native	Aufregung	Angst	Freude	Zusammenhalt	Spaß	Einsamkeit
aufregend.388	388	aufregend	exciting	23	1	native	Freude	Glück	Strahlen	Mut	Euphorie	Mutlosigkeit	Wut	Angst	Trauer
aufregend.389	389	aufregend	exciting	27	1	native	Trauer	Sentimentalität	Angst	Verliebtheit
aufregend.390	390	aufregend	exciting	28	2	native	Trauer	Wut	Freude	Euphorie	Glück	Mordlust	Spaß	Verdruss	Entsetzen
aufregend.391	391	aufregend	exciting	23	2	native	Angst	Horror	Spannung	Entspannung	Spaß
aufregend.392	392	aufregend	exciting	22	1	native	Angst	Furcht	Mitleid	Trauer	Glück	Freude	Wut	Enttäuschung	Hoffnungslosigkeit	Hass	Neid
aufregend.393	393	aufregend	exciting	24	1	native	Trauer	Mitgefühl	Furcht	Schadenfreude	Freude	Neid
aufregend.394	394	aufregend	exciting	22	1	native	Angst	Freude	Stille	Hass	Anspannung	Kälte	Liebe	Glück	Wärme	Hoffnung	Gelassenheit	Empathie
aufregend.395	395	aufregend	exciting	23	2	native	Ergriffenheit	Freude	Trauer
aufregend.396	396	aufregend	exciting	25	2	native	Trauer	Euphorie	Hass	Stolz	Glück
aufregend.397	397	aufregend	exciting	31	2	native	Freude	Zufriedenheit	Sprachlosigkeit	Glücklichsein
aufregend.398	398	aufregend	exciting	27	1	native	Nachdenklichkeit	Unruhe	Ärger	Unverständnis
aufregend.399	399	aufregend	exciting	27	2	native	Hoffnung	Trost	Trotz
aufregend.400	400	aufregend	exciting	24	1	native	Irritation	Struktur	Hoffnung	Faszination
aufregend.401	401	aufregend	exciting	27	1	nonnative	aufgeregt	Angst	Ungewissheit
aufregend.402	402	aufregend	exciting	23	1	native	Lachen	Tanzen	Schreien	Glück	Erleichterung	Triumph
aufregend.403	403	aufregend	exciting	26	1	nonnative	Schmerz	Trauer	Wut
aufregend.404	404	aufregend	exciting	29	2	native	Trauer	Liebe	Sehnsucht	Freude	Lust	Behaglichkeit	Entsetzen
aufregend.405	405	aufregend	exciting	27	2	native	Freude	Aufregung	Spaß	Erregung	Lust
aufregend.406	406	aufregend	exciting	29	2	native	Größe	Sehnsucht	Kraft	Schmerz	Freude	Lust	Liebe	Schönheit
aufregend.407	407	aufregend	exciting	22	2	native	Stille	Euphorie	Ausgeglichenheit	Stabilität	Mitgefühl
aufregend.408	408	aufregend	exciting	35	2	nonnative	Schreck	Trauma	Tragödie
aufregend.409	409	aufregend	exciting	26	2	native	Überwältigung	Seinskrise	Erhabenheit	Melancholie	Auferweckung
aufregend.410	410	aufregend	exciting	24	1	nonnative	Herzschlag	Enthusiasmus	Inspiration	Schmerz	Glück	Zufriedenheit	Zuversicht
aufregend.411	411	aufregend	exciting	25	1	native	Fassungslosigkeit	Trauer	Wut	Enttäuschung	Ratlosigkeit
aufregend.412	412	aufregend	exciting	27	2	nonnative	Trauer	Wut	Enttäuschung	Angst
aufregend.413	413	aufregend	exciting	30	1	native	Traurigkeit	Wut	Hilflosigkeit	Hoffnung	Liebe
aufregend.414	414	aufregend	exciting	28	1	native	Panik	Hilflosigkeit	Angst	Erleichterung	Nervosität	Angst
aufregend.415	415	aufregend	exciting	25	2	native	Trauer	Freude	Ausgelassenheit	Angst	Spannung
aufregend.416	416	aufregend	exciting	27	2	nonnative	Menschenmasse	Lautstärke	Bühne	Euphorie	Energie	Mikrokosmos
aufregend.417	417	aufregend	exciting	25	1	native	Angst	Furcht	Hoffnung	Zuversicht
aufregend.418	418	aufregend	exciting	26	1	native	Spannung	Mut	Angst	Verzweiflung	Freude	Zufriedenheit
aufregend.419	419	aufregend	exciting	25	1	native	Freude	Angst	Panik	Spaß	Neugier
aufregend.420	420	aufregend	exciting	25	2	native	Ratlosigkeit	Wut	Feuer	Betroffenheit	Leben	Unsicherheit
aufregend.421	421	aufregend	exciting	26	2	native	Trauer	Wut	Resignation	Mitgefühl
aufregend.422	422	aufregend	exciting	26	2	native	Aufregung	Glück	Zufriedenheit	Sehnsucht	Melancholie
aufregend.423	423	aufregend	exciting	28	1	native	Freude	Glück	Leichtigkeit	Seligkeit	Zusammengehörigkeit	Schwerelosigkeit	Erlebnis_des_vollkommenen_Moments	Lebensfreude
aufregend.424	424	aufregend	exciting	26	2	native	Freude	Angst	Mitleid	Trauer	Glück	Inspiration	Mut
aufregend.425	425	aufregend	exciting	21	2	nonnative	nicht_lesbar	surprise	exilation	impatience	joy
aufregend.426	426	aufregend	exciting	25	2	native	Freude	Angst	Furcht	Glück	nicht_lesbar	Aufregung	Alleinsein	Mut	Besorgnis
aufregend.427	427	aufregend	exciting	22	2	nonnative
aufregend.428	428	aufregend	exciting	28	2	native	Trauer	Fassungslosigkeit	Leere	Glück	Freude	Erleichterung	Spannung	Nervosität
aufregend.429	429	aufregend	exciting	24	1	nonnative
aufregend.430	430	aufregend	exciting	23	2	native	Spannung	Euphorie	Wut	Trauer	Spaß	Freude	Spannung2	Spaß2	Neugier	Euphorie2	Erregung	Spannung3	Wut2	Spaß3
aufregend.431	431	aufregend	exciting	28	1	native	Erregung	Freude	Hochgefühl	Glück	Zufriedenheit	Stolz	Hoffnung	Kribbeln
aufregend.432	432	aufregend	exciting	23	1	native	Aufregung	Stolz	Freude	Lust	Scham
aufregend.433	433	aufregend	exciting	23	1	native	Angst	Verletzlichkeit	Hilflosigkeit	Einfühlungsvermögen	Scham	Mitleid	Beileid
rührend.434	434	rührend	stirring	20	1	nonnative	Freude	Glück	Tränen
rührend.435	435	rührend	stirring	19	1	nonnative	Freude	Glück
rührend.436	436	rührend	stirring	21	2	native	Deutscher_Meister	Freundin	Familienfeste
rührend.437	437	rührend	stirring	30	1	nonnative
rührend.438	438	rührend	stirring	19	1	native	Trauer	Hass	Freude	Nervosität
rührend.439	439	rührend	stirring	23	1	native	Sehnsucht	Neid	Mitgefühl	Mitgefühl2	Trauer	Kraft_durch_Gott
rührend.440	440	rührend	stirring	26	2	native	Traurigkeit	Glück	Freude	Zorn	Sehnsucht	Wut
rührend.441	441	rührend	stirring	21	1	native	Sehnsucht	Mitgefühl	Traurigkeit	Freude	Zorn	Wut
rührend.442	442	rührend	stirring	20	2	native
rührend.443	443	rührend	stirring	21	2	nonnative
rührend.444	444	rührend	stirring	26	1	native	Freude	Trauer	Spannung	Glück	Zufriedenheit
rührend.445	445	rührend	stirring	22	1	native	Trauer	Mitleid
rührend.446	446	rührend	stirring	20	1	native	Wohlbefinden	Geborgenheit	Liebe
rührend.447	447	rührend	stirring	21	2	native	Freude
rührend.448	448	rührend	stirring	21	2	native	Schadenfreude	Freude	Trauer	Deprimierung	Lust
rührend.449	449	rührend	stirring	20	2	native	Freude	Lust	Verlangen	Sehnsucht	Neugier
rührend.450	450	rührend	stirring	26	1	native	Tränen	Lachen	Freude
rührend.451	451	rührend	stirring	21	1	native	Glück	Trauer	Schmerz
rührend.452	452	rührend	stirring	20	1	native	Freude	Trauer	Zufriedenheit	Heiterkeit	Wut
rührend.453	453	rührend	stirring	22	1	native	Freude	Trauer	Zufriedenheit	Wohlsein	Wohlempfinden	Glück
rührend.454	454	rührend	stirring	20	2	native	Gänsehaut	Bachkribbeln	Spannung	Schmerz	Trauer	Erleichterung	Fassung
rührend.455	455	rührend	stirring	20	2	native	Freude	Spaß	Trauer	Schmerz	Glück
rührend.456	456	rührend	stirring	20	1	native	Melancholie	Nostalgie	Freude	Trauer
rührend.457	457	rührend	stirring	20	1	nonnative	Trauer	Mitleid	Verständnis	Sprachlosigkeit	Verwunderung
rührend.458	458	rührend	stirring	23	2	native	Niedergeschlagenheit	Enttäuschung	Schmerz
rührend.459	459	rührend	stirring	20	1	native	Trauer	Angst	Glück	Verzweiflung
rührend.460	460	rührend	stirring	19	1	native	Trauer	Freude	Angst	Wut	Glück	Hoffnung	Verzweiflung
rührend.461	461	rührend	stirring	23	2	native
rührend.462	462	rührend	stirring	21	2	native	Bewunderung	Anteilnahme
rührend.463	463	rührend	stirring	19	2	native	Zuneigung
rührend.464	464	rührend	stirring	23	2	native	Zuneigung	nicht_lesbar
rührend.465	465	rührend	stirring	19	1	native	Traurigkeit	Glück	Pech	Heiterkeit
rührend.466	466	rührend	stirring	19	2	native	Zuneigung	Liebe
rührend.467	467	rührend	stirring	20	2	native	Als_mein_Goldfisch_gestorben_ist
rührend.468	468	rührend	stirring	19	2	native	Niederlage
rührend.469	469	rührend	stirring	21	2	native	Langeweile	Freude	Interesse	Ekstase
rührend.470	470	rührend	stirring	20	1	nonnative	Trauer	Einsamkeit	Freude
rührend.471	471	rührend	stirring	20	2	native	Trauer	Souveränität	Schmerz
rührend.472	472	rührend	stirring	20	2	native	Traurigkeit	Freude	Glückseligkeit	Wohlbefinden	Angstgefühl
rührend.473	473	rührend	stirring	20	2	native	Mitgefühl	Traurigkeit
rührend.474	474	rührend	stirring	23	1	native	Trauer	Mitleid	Glück	Geborgenheit	Sicherheit	Liebe	Enttäuschung
rührend.475	475	rührend	stirring	22	1	native	Trauer	Glück	Wut	Geborgenheit
rührend.476	476	rührend	stirring	20	1	nonnative	Glücklichkeit	Traurigkeit	Gerührtheit	Bewegung	Rührung	Erfüllung	Freude
rührend.477	477	rührend	stirring	23	2	native	Traurigkeit
rührend.478	478	rührend	stirring	22	1	native	Freundschaftsgefühl	Liebe	Freude	Glück	Zufriedenheit	Traurigkeit	Überwältigung
rührend.479	479	rührend	stirring	23	2	native	Traurigkeit	tiefster_Respekt	Schamgefühl	Überwältigung
rührend.480	480	rührend	stirring	22	2	native	Zufriedenheit	Freude	Überwältigung
rührend.481	481	rührend	stirring	19	1	native	Erleichterung	Freude	Teamgeist	Stolz
rührend.482	482	rührend	stirring	19	1	native	Liebe	Emotionen	Sex
rührend.483	483	rührend	stirring	22	1	native	Mitgefühl	Freiheit	Glück	Schönheit	Trauer
rührend.484	484	rührend	stirring	20	1	native	Liebe	Wut	Zorn	Trauer	Freude	Emotionen
rührend.485	485	rührend	stirring	20	2	native	Überwältigung	Sprachlosigkeit
rührend.486	486	rührend	stirring	25	1	native	Freude	Trauer
rührend.487	487	rührend	stirring	20	2	native	Freude	Traurigkeit	Lebenslust	Motivation
rührend.488	488	rührend	stirring	22	1	native	Trauer	Spaß	Freude	Wut
rührend.489	489	rührend	stirring	22	2	nonnative	Trauer	Wut	Unwohlsein
rührend.490	490	rührend	stirring	23	1	nonnative	Freude	Trauer
rührend.491	491	rührend	stirring	24	1	native	Freude	Trauer	Schmerz	Wut
bewegend.492	492	bewegend	moving	22	2	native	Trauer	Hilflosigkeit	Wut	Hoffnungslosigkeit	Erleichterung	Ernüchterung
bewegend.493	493	bewegend	moving	23	1	nonnative
bewegend.494	494	bewegend	moving	20	1	native	Trauer	Schmerz	Verlassensein	Freude	Geliebtwerden	Angst	Mitleid	Liebe	Wut	Frust
bewegend.495	495	bewegend	moving	23	1	nonnative	Liebe	Optimismus	Joie_de_vivre	Glück	Präsenz_von_Gott
bewegend.496	496	bewegend	moving	22	1	native	Freude	Glück	Zufriedenheit	Betrunkenheit	Glücklichkeit	Freude
bewegend.497	497	bewegend	moving	24	1	native
bewegend.498	498	bewegend	moving	22	1	native	Enttäuschung	Verzweiflung	Freude	Erleichterung	Neugier
bewegend.499	499	bewegend	moving	27	1	native	Glück	Freude	Trauer
bewegend.500	500	bewegend	moving	23	1	nonnative	Glück	Liebe
bewegend.501	501	bewegend	moving	20	1	native	Trauer	Liebe	Leidenschaft	Hoffnungslosigkeit	Hilflosigkeit	Einsamkeit	Hass	Überwältigung	Sprachlosigkeit	Erleuchtung	Einsicht
bewegend.502	502	bewegend	moving	28	2	native	Freude	Ausgelassenheit	Erleichterung	Unmut	Ekel	Abscheu	Furcht
bewegend.503	503	bewegend	moving	24	1	native	Glück	Überwältigung	Sprachlosigkeit	Freude	Anteilnahme
bewegend.504	504	bewegend	moving	24	1	native	Trauer	Überforderung	Freude	Hass	Hilflosigkeit	Glück	Wissen	Zukunftsangst	Freude	Leere
bewegend.505	505	bewegend	moving	24	1	native	Überforderung	Trauer	Wut	Gereiztheit	Angst	Einsamkeit	Hilflosigkeit
bewegend.506	506	bewegend	moving	25	1	native	Überwältigung	Glück	Zufriedenheit	Erfüllung
bewegend.507	507	bewegend	moving	27	1	nonnative	Berührung	Tränen	Traurigkeit	Enttäuschung	Hoffnung
bewegend.508	508	bewegend	moving	24	1	native	Freude	Trauer	Belustigung	Unverständnis	Neugier	Frust
bewegend.509	509	bewegend	moving	27	1	native	Glück	Liebe	Ruhe	Zufriedenheit	Fröhlichkeit	Albernheit	Ausgelassenheit	Spaß
bewegend.510	510	bewegend	moving	21	1	native	Angst	Überraschung	Einsamkeit	Bewunderung
bewegend.511	511	bewegend	moving	19	1	native	Trauer	Angst	Hoffnung	Sehnsucht	Freude
bewegend.512	512	bewegend	moving	20	1	bilingual	Trauer	Sehnsucht	Vorfreude	Ungewissheit	Spannung
bewegend.513	513	bewegend	moving	20	1	nonnative	Melancholie
bewegend.514	514	bewegend	moving	21	1	native	Mitgefühl	Bedauern	Hilflosigkeit	Ahnungslosigkeit	Unwissenheit	Tragik
bewegend.515	515	bewegend	moving	21	1	native	Tod	Trennung
bewegend.516	516	bewegend	moving	23	1	bilingual	Trauer	Unruhe	Wut	Freude	Vorfreude	Liebe
bewegend.517	517	bewegend	moving	29	2	nonnative
bewegend.518	518	bewegend	moving	20	1	native
bewegend.519	519	bewegend	moving	48	1	native	Schock	Freude	Vergnügen	Fassungslosigkeit	Freudentränen
bewegend.520	520	bewegend	moving	26	1	native	Glück	Euphorie	Trauer	Fassungslosigkeit	Nichtwahrhabenwollen	Freude	Anspannung
bewegend.521	521	bewegend	moving	24	1	native	Trauer	Hoffnungslosigkeit	Freude	Anspannung	Heiterkeit	Sehnsucht	Erleichterung
bewegend.522	522	bewegend	moving	48	1	native	Glück	Überwältigtsein	Tränen	ein_volles_Herz	Ein_leerer_Kopf	Zitternde_Knie	Leuchten	Bewegtsein
bewegend.523	523	bewegend	moving	23	2	nonnative	Liebe	Ärger	Traurigkeit	Lust	Freude
bewegend.524	524	bewegend	moving	25	1	native	Freude	Aufregung	Trauer	Angst	Frustration	Erleichterung	Verzweiflung
bewegend.525	525	bewegend	moving	21	1	nonnative	Freude	Angst	Trauer	Heiterkeit	Fröhlichkeit
bewegend.526	526	bewegend	moving	22	2	native	Trauer	Angst	Erleichterung
bewegend.527	527	bewegend	moving	20	1	nonnative
bewegend.528	528	bewegend	moving	22	1	native	Trauer	Wut	Verzweiflung	Verlust	Angst	Hoffnungslosigkeit	großer_Schmerz	innere_Leere
bewegend.529	529	bewegend	moving	22	1	native	Freude	Ergriffenheit
bewegend.530	530	bewegend	moving	23	1	native	Rührung	Wärme	Zärtlichkeit	Geborgenheit
bewegend.531	531	bewegend	moving	21	2	native	Freude	Trauer	Wut	Angst	Liebe
bewegend.532	532	bewegend	moving	23	1	native	Dankbarkeit	Freude	Trauer	Überraschtheit	Lust
bewegend.533	533	bewegend	moving	21	2	native	Freude	Nervosität	Aufregung
bewegend.534	534	bewegend	moving	23	1	native	Freude	Geborgenheit	Liebe	Glück	Zuhause	Trauer	Hoffnung	Sehnsucht	Schmerz	Alleinsein
bewegend.535	535	bewegend	moving	23	1	native	Freude	Glück	Unsicherheit	Trauer
bewegend.536	536	bewegend	moving	26	1	native	Freude	Stolz	Überwältigung	Erleichterung
bewegend.537	537	bewegend	moving	26	2	native	Ruhe	Gelassenheit	Freude	Traurigkeit
bewegend.538	538	bewegend	moving	25	1	bilingual	Ärger	Schmerz	Lachen	Wut	Kummer	Leid	Freude
bewegend.539	539	bewegend	moving	23	1	nonnative	Grausamkeit	keine_Skrupel
bewegend.540	540	bewegend	moving	33	1	nonnative
bewegend.541	541	bewegend	moving	27	1	bilingual
bewegend.542	542	bewegend	moving	23	1	native	Mitgefühl	Spannung
bewegend.543	543	bewegend	moving	33	2	native	Überwältigung	Bestätigung	Verwirrung	Neugierde	Enttäuschung	Freude	Kraft	Befreiung
bewegend.544	544	bewegend	moving	31	1	nonnative	Freude	Glück	Trauer	Spannung	Mitleid	Ärger
bewegend.545	545	bewegend	moving	23	1	native	Freude	Traurigkeit	Angst	Sehnsucht	Glücklichkeit	Mitleid	Zufriedenheit	innere_Unruhe	Hoffnung
bewegend.546	546	bewegend	moving	33	2	nonnative	Begrenzung	Hoffnungslosigkeit	Euphorie	Rausch	Selbstbestimmung	Hingabe	Erweiterung	Begreifen
bewegend.547	547	bewegend	moving	23	1	native	Schaudern
bewegend.548	548	bewegend	moving	22	1	native	Überraschung	Freude	Wut	Fassungslosigkeit	Hilflosigkeit	Trauer
bewegend.549	549	bewegend	moving	22	1	native	Freude	Angst	Vorfreude	Neugierde	Abenteuerlust	Offenheit
bewegend.550	550	bewegend	moving	25	1	native
ergreifend.551	551	ergreifend	deeply moving	25	1	native	Trauer	Melancholie	Glück
ergreifend.552	552	ergreifend	deeply moving	23	2	native	Fassungslosigkeit	Trauer	Wut	Entsetzen	Schockstarre
ergreifend.553	553	ergreifend	deeply moving	21	1	native	Trauer	Mitleid	Nächstenliebe	Kälte	Liebe	Zuneigung
ergreifend.554	554	ergreifend	deeply moving	21	1	native	Trauer	Wut	Langeweile
ergreifend.555	555	ergreifend	deeply moving	21	1	native	Euphorie	Ehrgeiz	Glück
ergreifend.556	556	ergreifend	deeply moving	20	1	native	Gerührtheit	Besorgtheit	Leere	Glücklichkeit
ergreifend.557	557	ergreifend	deeply moving	21	1	native
ergreifend.558	558	ergreifend	deeply moving	23	1	nonnative	Überraschung	Freude	Spannung	Ungewissheit	Liebe	Traurigkeit
ergreifend.559	559	ergreifend	deeply moving	21	1	native	Schock	Skepsis	Überschwänglichkeit
ergreifend.560	560	ergreifend	deeply moving	22	2	native	Freude	Überwältigung	Herzklopfen
ergreifend.561	561	ergreifend	deeply moving	20	2	native	Spannung	Mitgefühl	Trauer
ergreifend.562	562	ergreifend	deeply moving	23	1	native	Trauer
ergreifend.563	563	ergreifend	deeply moving	21	2	native	Trauer	Freude	Wut	Erregung	Spaß	Wohlbefinden	Mitgefühl
ergreifend.564	564	ergreifend	deeply moving	24	2	native	Trauer	Aufregung	Freude
ergreifend.565	565	ergreifend	deeply moving	28	1	native	Verzweiflung	Hilflosigkeit	Trauer	Wut	Angst	Glück	Zuversichtlichkeit
ergreifend.566	566	ergreifend	deeply moving	20	1	nonnative	Sonne	Sand	Liebe
ergreifend.567	567	ergreifend	deeply moving	21	2	native	Glück	Freude	Traurigkeit	Niedergeschlagenheit	Erleichterung	Wut
ergreifend.568	568	ergreifend	deeply moving	20	1	native	Freude	Trauer	Glück	Enttäuschung	Niedergeschlagenheit	Ärger	Liebe
ergreifend.569	569	ergreifend	deeply moving	20	1	native	Trauer	Freude	Abenteuerlust	Heimweh	Glück
ergreifend.570	570	ergreifend	deeply moving	24	1	nonnative
ergreifend.571	571	ergreifend	deeply moving	23	1	nonnative	Wut	Freude	Liebe
ergreifend.572	572	ergreifend	deeply moving	19	1	bilingual	Trauer	Enttäuschung	Sehnsucht	Nostalgie
ergreifend.573	573	ergreifend	deeply moving	24	1	nonnative	Freude	Angst	Liebe	Begeisterung	Harmonie	Interesse
ergreifend.574	574	ergreifend	deeply moving	21	1	native	Bauchkribbeln	innere_Wärme	Geborgenheit	Freude	Liebe	Treue	Angenommenheit	Dankbarkeit	Ergebenheit
ergreifend.575	575	ergreifend	deeply moving	21	1	native	Trauer	Wut	Hass	Verachtung	Enttäuschung	Glück	Zufriedenheit	Freude	Liebe	Zuneigung	Sympathie
ergreifend.576	576	ergreifend	deeply moving	20	1	nonnative	Liebe	Familie	Trauer	Freunde	Wut	Hass	Gefahr	Hochzeit	Scheidung
ergreifend.577	577	ergreifend	deeply moving	24	1	nonnative	Wut	Trauer	\Warum?\	Enttäuscht	am_Ende
ergreifend.578	578	ergreifend	deeply moving	21	1	native	Identifikation
ergreifend.579	579	ergreifend	deeply moving	20	1	native	Trauer	Mitleid	Übelkeit	Wut	Trauer2	Trauer3	Mitleid2	Übelkeit2
ergreifend.580	580	ergreifend	deeply moving	21	1	native	Schock	Trauer	Freude
ergreifend.581	581	ergreifend	deeply moving	21	1	native	Überwältigung	Glück	Mitgefühl	Freude	Euphorie	Unfassbarkeit	Schweben	Leichtigkeit
ergreifend.582	582	ergreifend	deeply moving	28	1	nonnative	Glück	Eltern	Familie	Reise	Freiheit	Meer	Natur	Liebe	Mann	Erfolg
ergreifend.583	583	ergreifend	deeply moving	27	1	nonnative	Laune	Tränen
ergreifend.584	584	ergreifend	deeply moving	21	1	native	Mitgefühl	Anteilnahme	Freude	Trauer	Sehnsucht	Zugehörigkeit
ergreifend.585	585	ergreifend	deeply moving	22	1	native	Trauer	Enttäuschung	Hoffnung	ergriffen_sein	nicht_lesbar
ergreifend.586	586	ergreifend	deeply moving	24	1	native	Trauer	Freude	Verzweiflung	Glücklichkeit	Mitgefühl	Skepsis	Ironie	Liebe	Vertrautheit
ergreifend.587	587	ergreifend	deeply moving	24	1	native	Geborgenheit	Traurigkeit	Einsamkeit	Angst	Sehnsucht	Liebe	Schmerz	Frust	Freude	Mut	Spaß	Zufriedenheit
ergreifend.588	588	ergreifend	deeply moving	27	1	native	Trauer	Leere	Einsamkeit	Glücklichkeit	Zweifel	Angst	Unverständnis
ergreifend.589	589	ergreifend	deeply moving	20	1	native	Glücklichkeit	Atemlosigkeit	Erstaunen	Faszination	Traurigkeit	Unfassbarkeit	Leere	Spaß	Zufriedenheit
ergreifend.590	590	ergreifend	deeply moving	21	1	nonnative	Angst	Freude	Mutterinstinkt	Überraschung	Wut	Trauer	Erschütterung	Mitgefühl
ergreifend.591	591	ergreifend	deeply moving	21	2	native	Ungläubigkeit	Wut
ergreifend.592	592	ergreifend	deeply moving	21	1	native	Stolz	Ehrfurcht	Rührung
ergreifend.593	593	ergreifend	deeply moving	20	1	native	Schock	Trauer	Melancholie	Einsamkeit	Ohnmacht	Hilflosigkeit	Wut	Liebe	Sehnsucht
ergreifend.594	594	ergreifend	deeply moving	30	1	native	Freude	Glück	Trauer	Verzweiflung	Wut	Hass
ergreifend.595	595	ergreifend	deeply moving	21	1	native	Trauer	Schock	Mitleid	Verbundenheit
ergreifend.596	596	ergreifend	deeply moving	20	1	native	Trauer	Schmerz	Wut	Hass	Einsamkeit
ergreifend.597	597	ergreifend	deeply moving	20	1	native	Freude	Gerührtheit
ergreifend.598	598	ergreifend	deeply moving	23	1	native
ergreifend.599	599	ergreifend	deeply moving	20	1	native	Entsetzen	Erschüttertheit	Trauer	Liebe	Berührtsein
ergreifend.600	600	ergreifend	deeply moving	20	1	native	Freude	Glück	Bewunderung	Faszination
ergreifend.601	601	ergreifend	deeply moving	22	1	native	Wut	Trauer	Einsamkeit	Zorn
berührend.602	602	berührend	touching	28	1	native	Befreiung	Himmel	Tor
berührend.603	603	berührend	touching	21	2	native	Glück	Trauer
berührend.604	604	berührend	touching	21	1	native	Schienbeinschoner
berührend.605	605	berührend	touching	20	2	native	Räucherstäbchen	Bärenfell
berührend.606	606	berührend	touching	31	1	native	Überwältigung	Liebe	Unglauben	Bestürzung	Wehmut	Lust	Wärme
berührend.607	607	berührend	touching	28	2	native	erster_Kuss	Liebe	Wärme	Glück
berührend.608	608	berührend	touching	19	1	native	Wut	Verzweiflung	Hoffnungslosigkeit	Geborgenheit	Zufriedenheit
berührend.609	609	berührend	touching	28	1	native	Geburt_meiner_Tochter	Angst	Freude	Hilflosigkeit	Großkonzert	Heiterkeit	Gruppengefühl
berührend.610	610	berührend	touching	21	2	native	Fußball	Trauer	Liebe	Gänsehaut	Angst	Mut
berührend.611	611	berührend	touching	25	2	native	Gänsehaut
berührend.612	612	berührend	touching	21	2	native	Aufstieg_Union_in_die_zweite_Liga	Fußball	Bier	Stadion	nicht_lesbar	Feiern	Party	Dauerkarte
berührend.613	613	berührend	touching	26	1	native	Trauer	Ergriffenheit	Tiefe	Bedeutung	Bezug	Verständnis
berührend.614	614	berührend	touching	32	2	native	Trauer	Freude	Verwirrung	Elan	Zugehörigkeit	Mitleid	Ärger	Angst
berührend.615	615	berührend	touching	26	1	native	Mitgefühl	Trauer	Mitleid	Wut	Zorn	Freude	Euphorie	Verliebtheit
berührend.616	616	berührend	touching	29	1	native	Mitgefühl	Trauer	Hilflosigkeit	Wut	Tatendrang	Hoffnung	Freude
berührend.617	617	berührend	touching	21	2	native	Tiefe	Freude	Intensität	Dynamik	Freiheit	Glück	Fülle
berührend.618	618	berührend	touching	24	1	native
berührend.619	619	berührend	touching	20	1	native	Sehnsucht	Glück	Angst	Hoffnung
berührend.620	620	berührend	touching	22	1	nonnative	Liebe	Ungerechtigkeit	Trauer	Freude	Neid	Verlust
berührend.621	621	berührend	touching	38	1	native	Filme	Trauer	Angst	Freudentränen
berührend.622	622	berührend	touching	37	1	native	Liebe	Dankbarkeit	Wut	Schmerz	Angst
berührend.623	623	berührend	touching	31	2	native	Freundschaft	Nähe	Trauer	Verlustangst	Unsicherheit	Geborgenheit
berührend.624	624	berührend	touching	19	1	native	Geliebter_stirbt	Selbstmord	Trauer	Schmerz	Verbundenheit
berührend.625	625	berührend	touching	23	1	native	Tod_eines_Haustieres	Trauer	Abitur	Zeugnisvergabe	Abschlussball	Freude	Wehmut
berührend.626	626	berührend	touching	21	1	native	Trauer	Freude	Wut	Sehnsucht
berührend.627	627	berührend	touching	27	1	native
berührend.628	628	berührend	touching	20	1	native	Geburt_meiner_Tochter	Liebe	Glück	Freude
berührend.629	629	berührend	touching	21	1	native	Abschied_nehmen	Tod	Trauer	Liebe
berührend.630	630	berührend	touching	19	1	native	Abschied	Trauer	Liebe	Hass	Mitgefühl
berührend.631	631	berührend	touching	19	1	native	Trauer	Freude	Stolz	Abschied
berührend.632	632	berührend	touching	27	1	nonnative	Reise_nach_Bulgarien	Rückkehr_nach_Deutschland	Freude	Tränen	Trauer	Abschied
berührend.633	633	berührend	touching	34	1	nonnative	Geburt_meines_Bruders	Freude	Glück	Euphorie
berührend.634	634	berührend	touching	30	2	native	Trauer	Einsamkeit	Dunkelheit	Bedrücktheit	Schmerz
berührend.635	635	berührend	touching	22	2	native	Beim_Middlesex_Buch_lesen
berührend.636	636	berührend	touching	21	1	native	Kribbeln	Aufregung	Spannung
berührend.637	637	berührend	touching	20	1	native	Liebe	Neid	Stolz	Angst	Nervosität
berührend.638	638	berührend	touching	21	1	native	Erfüllung	Wärme	Kälte	Härte	Schmerz	Druck	Enge	Scham	Wut
berührend.639	639	berührend	touching	22	2	native	Freude	Glück	Harmonie	Gelassenheit	Zufriedenheit	Stolz	Wärme	Erfüllung
berührend.640	640	berührend	touching	26	2	native	Tod_von_Freunden	Tod_von_Familienangehörigen	Trauer	Schmerz	Leere	Musik_hören	Freude	Hoffnung	Schmerz2
berührend.641	641	berührend	touching	21	2	native
berührend.642	642	berührend	touching	19	1	native	Freude	Glück	Schmerz	Trauer	Angst	Verzweiflung
berührend.643	643	berührend	touching	20	1	native	Wut	Trauer	Verzweiflung
berührend.644	644	berührend	touching	20	1	native	Dankbarkeit	Glück	Ohnmacht	Schmerz	Fassungslosigkeit
berührend.645	645	berührend	touching	21	2	native	Trauer	Fassungslosigkeit	Unverständnis
berührend.646	646	berührend	touching	20	1	native	Rührung	Stolz	Trauer	Nervosität	Freude	Aufregung	Euphorie	Glück
berührend.647	647	berührend	touching	24	1	native	Tanzen	Glück	Freiheit
berührend.648	648	berührend	touching	23	1	native	Glück	nicht_lesbar	Glück2	Mitleid
berührend.649	649	berührend	touching	22	2	native	Glück	Freude	Lust	Spaß
berührend.650	650	berührend	touching	19	2	native	Glück	Freude	Trauer	Erstaunen	Bewunderung
berührend.651	651	berührend	touching	19	1	native	Glück	Sehnsucht	Liebe	Zuneigung
berührend.652	652	berührend	touching	20	1	native	Vertrauen	Unsicherheit	Zuneigung
berührend.653	653	berührend	touching	25	1	native	Freude	Glück	Zufriedenheit	Geborgenheit	Aufgeregtheit	Spannung
berührend.654	654	berührend	touching	21	1	native	Traurigkeit	Mitleid	Angst
berührend.655	655	berührend	touching	20	1	native	Trauer	Freude	Liebe	Angst
berührend.656	656	berührend	touching	19	1	native	Freude	Trauer	Hass	Angst	Liebe
berührend.657	657	berührend	touching	26	1	native	Wut	Angst
berührend.658	658	berührend	touching	19	1	native	Mitleid	Liebe	Wut	Trauer	Angst
berührend.659	659	berührend	touching	20	1	native	Schmerz	Freude	Liebe	Verzweiflung
berührend.660	660	berührend	touching	19	1	native	Abschied_Freund	Trauer
berührend.661	661	berührend	touching	20	1	nonnative	Traurigkeit	Wut	Sensibilität	Liebe
berührend.662	662	berührend	touching	20	1	native	Überlegenheit	Freude	Genuss
berührend.663	663	berührend	touching	24	2	native	Geburt_meiner_Tochter	Glück	Freude	Erleichterung	Spannung
berührend.664	664	berührend	touching	27	1	nonnative
berührend.665	665	berührend	touching	26	2	native	Angst	Schmerz	Trauer	Weltschmerz	Wut	Hass	Ekel
berührend.666	666	berührend	touching	20	1	nonnative	Trennung	Schmerz	Trauer	Angst	Verlust
berührend.667	667	berührend	touching	25	2	native	Angst	Weltschmerz
berührend.668	668	berührend	touching	25	1	native
berührend.669	669	berührend	touching	19	2	native	Trauer	Überraschung	Erleichterung	Freude
berührend.670	670	berührend	touching	19	1	native	Gänsehaut
berührend.671	671	berührend	touching	25	2	native	Glück	Freude	Erlösung	Zufriedenheit	Gewissheit	Befriedigung	Entspannung
berührend.672	672	berührend	touching	19	1	native	Melancholie	Aufbruchsstimmung	Vorfreude	Angst	Apathie	Benommenheit
berührend.673	673	berührend	touching	19	1	native	unglaubliche_Traurigkeit	Ekel	Schrecken	Schock
berührend.674	674	berührend	touching	25	2	nonnative	Freund
berührend.675	675	berührend	touching	20	1	native	Reisen	Menschen	Einsamkeit	Hilfe	Gefahr
berührend.676	676	berührend	touching	20	2	native	Freiheit	Glück
berührend.677	677	berührend	touching	20	2	native	Hoffnung	Schmerz	Freiheit
berührend.678	678	berührend	touching	22	1	native	Freude	Mitgefühl	Ärger	Sorgenlosigkeit	Freiheit	Trauer
berührend.679	679	berührend	touching	21	2	native	Begeisterung	Gerührtheit	Erleichterung
berührend.680	680	berührend	touching	21	2	native	Traurigkeit	Melancholie	Erleichterung
berührend.681	681	berührend	touching	21	1	native	Freude	Rührung	Spannung
berührend.682	682	berührend	touching	28	1	native	Selbstmitleid	Depression	Sehnsucht
berührend.683	683	berührend	touching	28	1	native	Freude	Trauer	Vorfreude	Wut	Hass	Verzweiflung
berührend.684	684	berührend	touching	23	1	nonnative	Trauer	Wut
berührend.685	685	berührend	touching	25	1	native	Mitleid	Hoffnung	Rührung	Chaos	Angst
berührend.686	686	berührend	touching	24	1	nonnative	Weinen	Trauer
berührend.687	687	berührend	touching	21	1	native	Tod_meiner_Mutter	Trauer	Wut	Enttäuschung
berührend.688	688	berührend	touching	20	1	native	Bewegtheit	Trauer	Entsetzen	Furcht	Zuneigung	nicht_lesbar
berührend.689	689	berührend	touching	27	1	native	Reise_mit_Partner_nach_Paris	Hochzeit	erster_großer_Vortrag
berührend.690	690	berührend	touching	28	2	native	Liebe	Freude	Glück	Zufriedenheit	Trauer
berührend.691	691	berührend	touching	29	2	native	Betroffenheit
berührend.692	692	berührend	touching	25	1	native	Glück	Freude	Entspannung
berührend.693	693	berührend	touching	25	1	native	Trauer	Traurigkeit	Liebe	Lachen	Humor	Hoffnungslosigkeit	Tod	Paar	Tiere
berührend.694	694	berührend	touching	33	2	native	Glück	Bestätigung	Liebe	Fürsorglichkeit
berührend.695	695	berührend	touching	30	1	native	Freude	Glück	Geburt
berührend.696	696	berührend	touching	19	1	native	Angst	Mitleid
berührend.697	697	berührend	touching	26	1	native	Glück	Glücklosigkeit	Trauer	Schmerz	Freude
berührend.698	698	berührend	touching	24	1	native	Sehen_von_Criminal_Minds
berührend.699	699	berührend	touching	25	2	native	Ruhe	Frieden	Unendlichkeit	Zufriedenheit	Glück
berührend.700	700	berührend	touching	20	1	native	Liebe	Trauer	Angst	Verzweiflung	Mitleid	Schuld	Scham
berührend.701	701	berührend	touching	21	1	native	Trauer	Freude	Begeisterung	Empathie
berührend.702	702	berührend	touching	36	2	native	Trauer	Freude	Lust	Wut	Aggression
berührend.703	703	berührend	touching	31	2	native	Freude	Stolz	Glück	Sorge	Angst
berührend.704	704	berührend	touching	21	2	native	Trauer	Hass	Lust	Aggression	Glück	Liebe	Geborgenheit	Melancholie	Angst
berührend.705	705	berührend	touching	19	1	native	Trauer	Ratlosigkeit	Freude	Glück	Freude2
berührend.706	706	berührend	touching	19	1	native	Trauer	Freude	Liebe	Zuneigung	Wut	Hass
berührend.707	707	berührend	touching	20	2	native	Trauer	Wut	Verständnislosigkeit	Freude	Erlösung	Entspannung	Mitleid
berührend.708	708	berührend	touching	22	2	native	Ehrfurcht	Mitleid	Zuneigung
berührend.709	709	berührend	touching	25	1	bilingual	Liebe	Freude	Wärme	Angst	Glück	Menschsein	Ewigkeit	Vergessen
berührend.710	710	berührend	touching	30	1	native	Mitleid	Trauer	Schmerz	Übermut	Freude	Herzrasen	Heiterkeit	Lachen
berührend.711	711	berührend	touching	46	2	native	Hass
berührend.712	712	berührend	touching	34	1	native	Rührung	Glück
berührend.713	713	berührend	touching	26	1	native	Rührung	Überwältigung
berührend.714	714	berührend	touching	28	1	native	Mitgefühl	Glück	Freude	Trauer	Sehnsucht	Wehmut	Liebe	Erfüllung	Freude2
berührend.715	715	berührend	touching	23	1	native	Traurigkeit	Nostalgie	Wehmut	Glück	Freude	Euphorie	Leidenschaft	Zuneigung	Herzschmerz	Kummer	Liebe_auf_den_ersten_Blick	Sehnsucht
berührend.716	716	berührend	touching	21	1	native	Liebe	Glück	Schönheit	Freude	Verbundenheit	Vertrauen	Hingabe
berührend.717	717	berührend	touching	48	1	bilingual	Lebendigkeit	Trauer	Verwirrung	Entwurzelung	Vertrauen	Selbstverantwortung
berührend.718	718	berührend	touching	20	1	native	Trauer	Freude	Melancholie	Ärger	Wut
berührend.719	719	berührend	touching	20	2	native	Spaß	Angst	Hoffnung	Spannung	Glück
berührend.720	720	berührend	touching	22	1	native	Sehnsucht	Traurigkeit	Hass	Traurigkeit2
berührend.721	721	berührend	touching	28	1	native	Rührung	Gerührtheit	Trauer	Freude	Glück	Betroffenheit	Mitgefühl	Schmerz
berührend.722	722	berührend	touching	20	1	native	Trauer	Glück	Freude	Aufregung	Zufriedenheit	Verzweiflung
berührend.723	723	berührend	touching	21	1	native	Trauer	Verzweiflung	Liebe	Glück	Hoffnung
berührend.724	724	berührend	touching	21	2	native	Macht	Stärke	Verzweiflung	Glück	Sicherheit	Freude
berührend.725	725	berührend	touching	21	2	native	Übelkeit	Leidenschaft	Hass	Liebe	Erstaunen	Schock	Rache	Reue	Kindheit	Verlangen
berührend.726	726	berührend	touching	19	1	native	Trauer	Freude	Verzweiflung	Überraschung	Gerührtheit	Liebe	Zuneigung	Sympathie	Antisympathie	Verbundenheit	Nostalgie
berührend.727	727	berührend	touching	25	1	native	Trauer	Wut	Enttäuschung	Angst	Freude
berührend.728	728	berührend	touching	19	1	native	Trauer	Hoffnungslosigkeit
berührend.729	729	berührend	touching	21	1	native	Trauer	Freude	Anteilnahme	Mitleid	Bewunderung	Hochachtung	Verständnis
berührend.730	730	berührend	touching	23	1	native	Traurigkeit	Freude	Angst	Hoffnungslosigkeit
berührend.731	731	berührend	touching	20	1	native	Trauer	Angst	Verzweiflung	Hilflosigkeit	Erschrecken	Wut
berührend.732	732	berührend	touching	22	1	nonnative	Liebe	Freude
berührend.733	733	berührend	touching	25	1	native	Trauer	Erleichterung	Kraftlosigkeit	Hilflosigkeit	Verlust	Angst	Wut	Traurigkeit	Müdigkeit	Depression	Realismus	Optimismus	Hoffnung	Erinnerung
berührend.734	734	berührend	touching	27	1	native	Liebe	Nähe	Betroffenheit	Bewunderung	Zugehörigkeit	Mitgefühl	Schuld	Gemeinschaft	Freude
berührend.735	735	berührend	touching	21	1	native	Freude	Angst	Furcht	Unwissenheit	Trauer	Wut
berührend.736	736	berührend	touching	22	1	nonnative	Glück	Stolz	Freude	Liebe	Dankbarkeit	Verzweiflung
berührend.737	737	berührend	touching	20	1	native	Freude	Liebe	Glück	Zufriedenheit	Hoffnung	Vertrauen	Stolz	Trauer	Wut	Hass	Ärger	Enttäuschung
berührend.738	738	berührend	touching	19	1	native	Freude	Liebe	Stolz	Glück	Hoffnung	Zufriedenheit	Vertrauen	Qual	Trauer
berührend.739	739	berührend	touching	19	1	native	Freude	Liebe	Glück	Trauer	Kummer	Wut	Mitleid	Hass	Aggression	Stolz	Hoffnung	Zufriedenheit	Enttäuschung	Qual
berührend.740	740	berührend	touching	19	2	native	Trauer	Freude	Hass	Langeweile	Trost	Wut
berührend.741	741	berührend	touching	19	1	native	Verzweiflung	Angst	Liebe	Dankbarkeit	Wut
berührend.742	742	berührend	touching	34	1	nonnative	Erlösung	Wunder	Lebewesen	einfach_Glück	Unverständnis
berührend.743	743	berührend	touching	33	1	native	Glück	Schmerz	Überwältigtsein	Stolz	Freude	Ruhe	Frieden	glückliche_Erschöpfung	Stolz	Freude	Müdigkeit
berührend.744	744	berührend	touching	24	1	native	Traurigkeit	Nachdenklichkeit	Freude	Spaß	Beileid	Glück
berührend.745	745	berührend	touching	19	1	native	Nähe	Geborgenheit	Liebe	Verständnis	Mitgefühl	Glaube
berührend.746	746	berührend	touching	20	1	native	Freude	Liebe	Euphorie	Verständnis	Mitgefühl
berührend.747	747	berührend	touching	20	1	native	Euphorie	Glücksgefühle	Freudentränen
berührend.748	748	berührend	touching	27	1	native	Freude	Trauer	Glück	Unbeschwertheit	Angst	Furcht	Verzweiflung	Hilflosigkeit	Liebe	Enttäuschung	Wut	Ärger	Unruhe	Nervosität
berührend.749	749	berührend	touching	31	1	native	Trauer	Mitleid	Mitgefühl
berührend.750	750	berührend	touching	28	1	native	Euphorie	Freude	Rührung	Teilhaben_an_etwas_Größerem	Erleichterung	Trauer
berührend.751	751	berührend	touching	22	1	native	Freude	Liebe	Aufregung	Stolz
berührend.752	752	berührend	touching	20	1	native	Trauer	Mitgefühl	Glück	Leere	gespannte_Erwartung
berührend.753	753	berührend	touching	31	2	native	Trauer	Freude	Angst	Depression	Euphorie	Kraft	Schwäche
berührend.754	754	berührend	touching	20	2	native	Glück	Respekt vor Moment	Wärme	Druck	Erwartung
berührend.755	755	berührend	touching	25	2	native	Zuneigung	Verbundenheit	Gemeinsamkeit	Trauer	Sehnsucht	Berührtheit
berührend.756	756	berührend	touching	31	1	native	Trauer	Wut	Lust	Frust
berührend.757	757	berührend	touching	20	2	native	Liebe	Glück	Hass	Trauer	Neid	Eifersucht	Neugierde	Bewunderung	Angst
berührend.758	758	berührend	touching	19	1	native	Trauer	Verzweiflung	Freude	Glück	Angst	Panik	Enttäuschung	Liebe	Spaß
berührend.759	759	berührend	touching	25	2	native	Angst	Betroffenheit	Depression	Eifersucht	Furcht	Gefühl	Harmonie
berührend.760	760	berührend	touching	27	1	native	Freude	Glück	Überraschung	Emotion	Liebe	Geborgenheit	Zufriedenheit	Sicherheit
berührend.761	761	berührend	touching	19	1	native	Freude	Enttäuschung	Verunsicherung	Leid	Verzweiflung	Liebe	Sinnlosigkeit
berührend.762	762	berührend	touching	19	2	native	Enttäuschung	Ratlosigkeit	Schwarzes_Loch
berührend.763	763	berührend	touching	23	1	native	Liebe	Freude	Ergriffenheit	Überwältigung	Stolz	Glück	Verletzlichkeit	Hilflosigkeit	Schmerz	Trauer	Angst	Wut	Ohnmacht
berührend.764	764	berührend	touching	21	1	native	Trauer	Zerrissenheit	Freude	Spannung	Aufgeregt	Alleingelassen
berührend.765	765	berührend	touching	19	1	native	Hilflosigkeit	Trauer	Wut	Verständnislosigkeit
berührend.766	766	berührend	touching	23	1	native	Glück	Bewegtheit	Aufwühlung	Traurigkeit
berührend.767	767	berührend	touching	22	2	native	Mitgefühl	Trauer	Freude	Liebe	Glück	Stolz
berührend.768	768	berührend	touching	29	2	native
berührend.769	769	berührend	touching	29	1	native	Wut	Enttäuschung	Erleichterung	Kränkung	Hilflosigkeit	Angst	Trauer
berührend.770	770	berührend	touching	20	1	native	Sehnsucht	Freude	Neugier	Frohsinn	Empfindsamkeit	Traurigkeit	Aufgeregtheit	Angst
berührend.771	771	berührend	touching	22	1	bilingual	Unmacht	Sehnsucht	Trauer	Angst	Heimweh	Zugehörigkeitsgefühl	Eifersucht	Angst	Verliebtheit	Verbundenheit	Wut	Zerstörungsdrang	Zerstörungswunsch
berührend.772	772	berührend	touching	19	1	native	Verzweiflung	Trauer	Mitgefühl
berührend.773	773	berührend	touching	21	1	native	Wut	Aggression
berührend.774	774	berührend	touching	19	1	native	Mitgefühl	Trauer	Sprachlosigkeit	Selbstidentifikation
berührend.775	775	berührend	touching	21	1	native	Trauer	Wut	Eifersucht	Freude	Aggression
berührend.776	776	berührend	touching	20	1	native	Angst	Vorfreude	Freude	Aufregung	Nervosität	Erschütterung	Mitleid
berührend.777	777	berührend	touching	25	1	native	Traurigkeit	Mitgefühl	Bedauern	Freude	Erleichterung	Hoffnung
berührend.778	778	berührend	touching	32	1	native	tiefe_Liebe	Selbstlosigkeit	große_Menschlichkeit	Tod	Angst	tief_empfundenes_Glück	Erleichterung
berührend.779	779	berührend	touching	19	1	native	Freude	Liebe	Bezauberung
berührend.780	780	berührend	touching	19	1	native	Freude	Glück	Familie	Freunde	Tiere	Mitgefühl	Lust
berührend.781	781	berührend	touching	19	1	native	Freude	Glücklichkeit	Trauer	Belastung
berührend.782	782	berührend	touching	26	2	native	Freude	Sinnlichkeit	Leidenschaft	Hass	Wut	Eifersucht
berührend.783	783	berührend	touching	19	1	native	Glück	Wärme	Mitgefühl
berührend.784	784	berührend	touching	21	1	native	Freude	Mitgefühl	Glück	Spaß
berührend.785	785	berührend	touching	21	1	native	Trauer	Freude	Glück	Heimweh	Wut	Traurigkeit
berührend.786	786	berührend	touching	20	1	native	Trauer	Freude	Wut	Glück	Ärger
berührend.787	787	berührend	touching	18	1	native	Freude	Gerührtheit	Trauer	Dankbarkeit
berührend.788	788	berührend	touching	20	1	native	Rührung	Mitgefühl	Freude	Trauer	Wut	Hilflosigkeit	Leidenschaft
berührend.789	789	berührend	touching	30	1	native	Glückseligkeit	Freude	Zufriedenheit	Entsetzen	Entrüstung	Wut	Trauer
berührend.790	790	berührend	touching	25	2	native	Liebe	Geborgenheit	Schönheit	Hoffnung	Glück	Trauer	Leid
berührend.791	791	berührend	touching	22	1	native	Liebe	Trauer	Hoffnung	Glück	Angst
berührend.792	792	berührend	touching	43	1	native	Trauer	Enttäuschung	unendliches_Glück	Zufriedenheit	Freude	Glück	Tränen
berührend.793	793	berührend	touching	22	1	native	Lachen	Tränen	Schreie	Freudenschreie	Zorn	Liebe	Freundschaft	Umarmungen
berührend.794	794	berührend	touching	20	1	nonnative	Amazing
berührend.795	795	berührend	touching	19	1	nonnative	Trauer	Wut	Freude	Mitleid
berührend.796	796	berührend	touching	26	1	native	Freude	Trauer	Glück	Erleichterung	Mitleid
berührend.797	797	berührend	touching	20	1	native	Trauer	Verzweiflung	Wut	Freude	Dankbarkeit	Liebe	Glück	Sehnsucht	Mitgefühl	Herzlichkeit
berührend.798	798	berührend	touching	20	1	native	Dankbarkeit	Wärme	Glück	Liebe	Geborgenheit	Freiheit	Unverständnis	Mitleid	Trauer	innere_Zerrissenheit
berührend.799	799	berührend	touching	22	1	native	Bewegung	Inspiration	Anregung	Nachdenklichkeit	Verwirrung	Neugier
berührend.800	800	berührend	touching	26	1	nonnative	Glück	Begeisterung	Liebe	Freude	Angst	Hass
berührend.801	801	berührend	touching	20	2	bilingual	Trauer	Tränen
berührend.802	802	berührend	touching	27	1	nonnative	Mut
berührend.803	803	berührend	touching	21	1	native	Liebe	Freude	Mitleid	Begeisterung	Verachtung	Trauer	Wut	Geborgenheit	Gleichgültigkeit	Ahnungslosigkeit
berührend.804	804	berührend	touching	25	1	native	Glück	Freude	Trauer	Angst	Spannung
berührend.805	805	berührend	touching	20	1	native	Traurigkeit	Trauer	Glück	Hass	Wut	Frohsinn	Erheiterung	Zufriedenheit	Spannung	Liebe
berührend.806	806	berührend	touching	20	2	native	Hass	Wut	Trauer	Glück	Drang	Liebe	Berührtheit	Angst	Hunger
berührend.807	807	berührend	touching	26	1	native	Freiheit	Glück	Trauer	Ungläubigkeit	Aktivität	Energie	Gelassenheit	Ruhe
berührend.808	808	berührend	touching	27	1	native	Wut	Trauer	Hilflosigkeit	Angst
berührend.809	809	berührend	touching	25	1	native	Angst	Glück	Freude	Trauer	Verzweiflung	Hoffnung	Unzufriedenheit
berührend.810	810	berührend	touching	20	1	native
berührend.811	811	berührend	touching	24	1	native	Überwältigung
berührend.812	812	berührend	touching	19	1	native	Freude	Trauer	Glück	Angst	Unglück	Schmerz	Verzweiflung	Hoffnung
berührend.813	813	berührend	touching	19	2	native	Trauer	Freude	Wut	Erregung	Angst
berührend.814	814	berührend	touching	20	1	native	Freude	Zufriedenheit	Angst
berührend.815	815	berührend	touching	20	2	native	Schuldgefühle	Hilflosigkeit	Stolz	Zufriedenheit
berührend.816	816	berührend	touching	19	2	native	Freude	Glück	Überschwänglichkeit	Hilflosigkeit	Stolz	Wut
berührend.817	817	berührend	touching	19	1	native
berührend.818	818	berührend	touching	19	1	native	Freude	Rührung	Geborgenheit	Zuversicht	Überraschung	Mitleid	Abschiedstrauer
berührend.819	819	berührend	touching	19	1	native	Freude	Trauer	Abschiedsschmerz	positive_Erinnerungen
berührend.820	820	berührend	touching	24	2	native	Hingabe	Präsenz	Liebe
berührend.821	821	berührend	touching	20	2	native	Trauer	Freude	Hass	Glück	Geborgenheit	Ruhe	Leichtsinn	Ekel	Überraschung	Schreck
berührend.822	822	berührend	touching	20	1	native	Traurigkeit	Ohnmacht	Freude
berührend.823	823	berührend	touching	21	1	native	Abitur	Freunde	Tod
berührend.824	824	berührend	touching	21	1	native	Angst	Verzweiflung	Wut
berührend.825	825	berührend	touching	26	1	bilingual	Traurigkeit	Wut	Glück
berührend.826	826	berührend	touching	30	2	native	Freude	Wut	Enttäuschung	Geborgenheit	Wohlbefinden
berührend.827	827	berührend	touching	23	1	native	Angst	Verlustangst	Schmerz
berührend.828	828	berührend	touching	24	1	native	Angst	Schmerz	Trauer	Aufregung
berührend.829	829	berührend	touching	20	1	native	Bauchkribbeln	Körperkribbeln	übergroße_Freude	Luftsprünge	Alles_ist_möglich	Wut	Schmerz	Angst
berührend.830	830	berührend	touching	23	1	native	Trauer	Mitleid	Freude	Erstaunen	Neugier	Wut	Hass	Unverständnis
berührend.831	831	berührend	touching	20	1	native	Trauer	Enttäuschung	Demütigung	Überraschung	Euphorie	Mitgefühl	Glück	Liebe
berührend.832	832	berührend	touching	62	2	native	Würde	Festlichkeit	Dankbarkeit
berührend.833	833	berührend	touching	22	1	native	Erleichterung	Motivation	Genugtuung	positive_Überraschung	Beruhigung	Glück	Freude	Bereicherung	Gerechtigkeit
berührend.834	834	berührend	touching	33	1	native	Glück	Erschöpfung	Dankbarkeit	Liebe
berührend.835	835	berührend	touching	25	1	native	Trauer	Wut	Hilflosigkeit	Leere	Ratlosigkeit	Abhängigkeit	Hilflosigkeit2
berührend.836	836	berührend	touching	28	1	native	Berührung	Freude	Überwältigung	Trauer	Verlorenheit
berührend.837	837	berührend	touching	20	1	native	Hass	Liebe	Aufregung	Unglück	Warum???	Gefühlschaos
berührend.838	838	berührend	touching	21	1	native	Boa	Kribbeln	Hass	Unglaube	Aufregend	nervlich_zerrüttend	Aufrührend
berührend.839	839	berührend	touching	19	2	native	Euphorie	Spaß	Trauer	Wut	Glück
berührend.840	840	berührend	touching	24	2	native	Trauer	Liebe	Sehnsucht
berührend.841	841	berührend	touching	35	2	native	Hektik
berührend.842	842	berührend	touching	33	1	native	Freude	Trauer	Sorge	Angst	Unsicherheit	Hoffnung	Wut	Hilflosigkeit
berührend.843	843	berührend	touching	23	1	nonnative
berührend.844	844	berührend	touching	27	1	native	Traurigkeit	Tränen	Lächeln	Wut	Hoffnung	Kraftlos
berührend.845	845	berührend	touching	43	1	native	Liebe	Vertrauen	Glück	Erfüllung	Erschütterung	Angst	Ekel
aufregend.846	846	aufregend	exciting	21	1	native	Freude
aufregend.847	847	aufregend	exciting	20	2	native	Spannung	Aufregung	Sehnsucht
aufregend.848	848	aufregend	exciting	20	1	native	Freude	Spannung	Aufregung	Vorfreude
aufregend.849	849	aufregend	exciting	20	1	native	Frieden	innere_Ruhe	Isolation	Freiheit
aufregend.850	850	aufregend	exciting	22	2	native	Freiheit	Freude	Zufriedenheit	Angst
aufregend.851	851	aufregend	exciting	24	2	native	Wut	Angst	Glück	Freude	Entspanntheit	Zufriedenheit	Stolz
aufregend.852	852	aufregend	exciting	23	1	native	Freiheit	Liebe	Hoffnung	Schmerz	Trauer	Sehnsucht	Stress	Leere	Geborgenheit	Glückseeligkeit
aufregend.853	853	aufregend	exciting	20	1	native	Freiheit	Fürsorge	Liebe	Stolz	Aufregung	Optimismus
aufregend.854	854	aufregend	exciting	21	2	native	Ratlosigkeit	Hilflosigkeit
aufregend.855	855	aufregend	exciting	26	2	native	Ratlosigkeit
aufregend.856	856	aufregend	exciting	22	2	native	Aufregung	Angst
aufregend.857	857	aufregend	exciting	22	1	native	Freude	Aufregung	Überraschung	Sorglosigkeit
aufregend.858	858	aufregend	exciting	22	2	native	Trauer	Wut	Empathie	Zuneigung	Zorn	Mitleid	Hunger	Freude
aufregend.859	859	aufregend	exciting	20	1	native	Faszination	Aufregung	Trauer	Freude
aufregend.860	860	aufregend	exciting	20	1	native	Demütigung	Hass	Lust	Euphorie	Leere
aufregend.861	861	aufregend	exciting	24	1	native	Schmerz	Freude	Stolz	Gram	Euphorie
aufregend.862	862	aufregend	exciting	18	1	native	Freude	Stolz	Trauer
aufregend.863	863	aufregend	exciting	24	2	nonnative	Serenity
aufregend.864	864	aufregend	exciting	19	1	native	Freude	Euphorie
aufregend.865	865	aufregend	exciting	19	1	native	Jähzorn	Hass
aufregend.866	866	aufregend	exciting	22	1	nonnative	Angst	Glück	Hoffnung	Freude	Aufregung	Neugier
aufregend.867	867	aufregend	exciting	25	2	native	Hass	Zorn	Wut	Liebe	Trauer	Verzweiflung	Freude
aufregend.868	868	aufregend	exciting	21	2	native	Freude	Erfüllung	Spaß	Vorfreude	Trauer
aufregend.869	869	aufregend	exciting	18	1	native	Aufregung	Freude	Angst	Vorfreude	Nervosität	Spannung	Unsicherheit
aufregend.870	870	aufregend	exciting	20	2	native	Angst	Panik	Schmerz	Wut
aufregend.871	871	aufregend	exciting	23	2	native	Freude	Lebenslust	Geilheit	Trauer	Resignation
aufregend.872	872	aufregend	exciting	19	2	native	Freude	Angst	Trauer	Spannung	Wut	Hass	Glück
aufregend.873	873	aufregend	exciting	20	1	native	Glück	Erleichterung
aufregend.874	874	aufregend	exciting	20	1	native
aufregend.875	875	aufregend	exciting	20	2	native	Spannung
aufregend.876	876	aufregend	exciting	19	2	native	Neugierde	Überraschung	Angst	Furcht	Glück
aufregend.877	877	aufregend	exciting	19	NA	nonnative	Glück	Freude
aufregend.878	878	aufregend	exciting	21	2	native	Angespanntheit	Aufregung	Wut	Frust
aufregend.879	879	aufregend	exciting	19	2	native	Euphorie	Aufregung	Mitgefühl	Trauer
aufregend.880	880	aufregend	exciting	20	2	native	Trauer	Wut	Hilflosigkeit	Furcht
aufregend.881	881	aufregend	exciting	19	1	native	Euphorie	Aufregung	Neugierde	Spannung	Nervenkitzel	Begeisterung	Herzrasen
aufregend.882	882	aufregend	exciting	19	1	native	Liebe	Angst	Aufregung	Zuversicht	Trauer	Veränderung
aufregend.883	883	aufregend	exciting	20	1	native	Spannung	Aufregung	Nervosität	Begeisterung	Enthusiasmus	Glück
aufregend.884	884	aufregend	exciting	21	2	native	Freude	Entspannung	Zufriedenheit	Glückseligkeit	Geborgenheit	Verbundenheit	Wärme
aufregend.885	885	aufregend	exciting	20	2	native	Aufregung	Faszination	Neugier
aufregend.886	886	aufregend	exciting	21	1	native	Wut	Belustigung	Freude	Zuneigung	Mitleid
aufregend.887	887	aufregend	exciting	19	1	native	Hass	Wut	Verzweiflung	Freude	Liebe	Fröhlichkeit
aufregend.888	888	aufregend	exciting	18	1	native	Trauer	Einsamkeit	Angst	Hilflosigkeit
aufregend.889	889	aufregend	exciting	18	1	nonnative	Freude	Aufregung	Angst_vor_Enttäuschung
aufregend.891	891	aufregend	exciting	19	2	native	Euphorie
aufregend.892	892	aufregend	exciting	22	1	native
aufregend.893	893	aufregend	exciting	19	2	native	Trauer	Angst	Freude
aufregend.894	894	aufregend	exciting	22	2	nonnative	Glück	Verzweiflung
aufregend.895	895	aufregend	exciting	19	2	native	Liebe	Fürsorge	Trauer	Glück	Stolz	Angst	Hass	Zurückweisung
aufregend.896	896	aufregend	exciting	21	1	native	Aufregung	Freude	Angst	Angespanntheit	Trauer
aufregend.897	897	aufregend	exciting	24	2	native	Wut	Trauer	Demütigung	Freude	Überlegenheit	Glück	Hass	Angst
aufregend.898	898	aufregend	exciting	29	1	native	Glück	Freude	Trauer	Rührung
aufregend.899	899	aufregend	exciting	22	1	nonnative	Aufregung	Fröhlichkeit	Glück	Sicherheit
aufregend.900	900	aufregend	exciting	19	1	native	Ehrlichkeit	Verständnis	Entzücken	Liebe	Aufgeregtheit
aufregend.901	901	aufregend	exciting	20	1	native	Tod_des_Opas	Hochzeit_Schwester	Abiball	Trennung_von_Freunden	Streits	Uni	Jahrestage_mit_Freund
aufregend.902	902	aufregend	exciting	19	1	native	Freude	Trauer	Glück	Angst	Lust
aufregend.903	903	aufregend	exciting	20	1	native	Freude	Glück	Schmerz	Trauer	Frohsinn	Angst	Leidenschaft	Lust
aufregend.904	904	aufregend	exciting	21	1	nonnative	Neugierde	Freude	Trauer	Glück	Leidenschaft	Angst
aufregend.905	905	aufregend	exciting	19	1	native	Freude	Schock	Aufregung	Nervosität
aufregend.906	906	aufregend	exciting	19	1	native	Freude	Nervosität	Aufregung	Glücksgefühl
aufregend.907	907	aufregend	exciting	19	1	nonnative
aufregend.908	908	aufregend	exciting	20	1	bilingual	Trauer	Angst	Ungewissheit	Unverständnis	Ungläubigkeit
aufregend.909	909	aufregend	exciting	21	1	native	Nervosität	Angst	Hektik	Stress	Unsicherheit	Euphorie	Glück	Enthusiasmus	Freiheit	Abenteuerlust
aufregend.910	910	aufregend	exciting	19	1	native	Freude	Mitgefühl	Mitleid	Ärger	Wut	Spaß	Zuneigung	Verwirrung	Zweifel	Hoffnung
aufregend.911	911	aufregend	exciting	19	1	native	Liebe	Trauer	Freude	Aufregung	Zweifel	Bedrückung	Erleichterung	Ärger	Verwirrung	Wut	Hoffnung	Begehren
aufregend.912	912	aufregend	exciting	21	2	nonnative	Freude	Spannung	Überwältigung	Zugehörigkeitsgefühl
aufregend.913	913	aufregend	exciting	21	1	nonnative	Angst	Unsicherheit	Freude
aufregend.914	914	aufregend	exciting	19	2	native	Freiheit	Kühnheit	Seelenfrieden
aufregend.915	915	aufregend	exciting	19	1	native	Angst	Übermut	Schwitzen	Erwartungsfreude	Anspannung
aufregend.916	916	aufregend	exciting	20	1	native	Nervosität	Freude	Überforderung
aufregend.917	917	aufregend	exciting	18	1	native	Freude	Erstaunen	Unendlichkeit	Größe	Sicherheit	Schaffen
aufregend.918	918	aufregend	exciting	19	1	native	Nervenkitzel	Angst	Vorfreude
aufregend.919	919	aufregend	exciting	21	1	native	Glück	Aufregung	Vorfreude	Unsicherheit	Aufkommen_von_Erinnerungen	Gänsehaut	Sehnsucht
aufregend.920	920	aufregend	exciting	20	1	native	Angst	Trauer	Schmerz	Zusammengehörigkeit	Freude	Glück
aufregend.921	921	aufregend	exciting	19	2	native	Hass	Trauer	Liebe	Eifersucht	Angst	Wut
aufregend.922	922	aufregend	exciting	19	1	native	Freude	Trauer	Glück	Trauer2	Eifersucht	Angst
aufregend.923	923	aufregend	exciting	19	1	native	Erleichterung	Freude	Aufregung	Angst	Freude2	Angst2	Trauer	Sorge
aufregend.924	924	aufregend	exciting	19	1	native	Wut	Trauer	Mitgefühl	Verbundenheit	Freude	Glück	Neugierde	Nähe	Liebe	Distanz	Unterdrückung
aufregend.925	925	aufregend	exciting	19	1	native	Freude	Trauer	Enttäuschung	Eifersucht	Mitgefühl	Ungewissheit
aufregend.926	926	aufregend	exciting	19	2	native	Extase	Trauer	Angst	Freude	Anteilnahmslosigkeit
aufregend.927	927	aufregend	exciting	20	2	native	Freude	Gespanntheit	Aufgewühltheit	Erregung	Glücklichkeit	Spannung	Angst
aufregend.928	928	aufregend	exciting	23	2	native	Adrenalin	Herzschlag	Freude	Empathie	Trauer	Angst	Stolz
aufregend.929	929	aufregend	exciting	23	1	nonnative
aufregend.930	930	aufregend	exciting	20	1	native	Liebe	Trauer	Schmerz	Einsamkeit	Hoffnungslosigkeit	Glück	Verzweiflung
aufregend.931	931	aufregend	exciting	22	1	native	Angst	Freude
aufregend.932	932	aufregend	exciting	22	2	native	Freude	Mitgefühl
aufregend.933	933	aufregend	exciting	19	1	native	Literatur	Tanzen	Schule	Freunde	Berlin	Streitereien	Urlaub	Entscheidungen	Haare
aufregend.934	934	aufregend	exciting	21	1	nonnative	Trauer	Wut	Freude	Schmerz	Erlösung
aufregend.935	935	aufregend	exciting	19	1	nonnative	Glück	Wunder	Lust	Ambition	Entsetzung
aufregend.936	936	aufregend	exciting	19	1	nonnative	Glück	Spannung	verliebt
aufregend.937	937	aufregend	exciting	19	1	nonnative	Liebe	Freude	Aufregung	Traurigkeit	Neugier
aufregend.938	938	aufregend	exciting	19	1	nonnative	spannend	Glücklichkeit	interessant	eindrucksvoll	gemütlich
aufregend.939	939	aufregend	exciting	21	1	native	Todesangst
aufregend.940	940	aufregend	exciting	35	1	native	Freude	Aufregung	Gebanntheit	Absorbiertheit	Neugier	Angst	Trauer	Entspannung
aufregend.941	941	aufregend	exciting	19	1	native	Liebe	Hoffnung	Freude	Eifersucht	Angst	Trauer	Schmerz	Wut	Zorn	Hass
aufregend.942	942	aufregend	exciting	22	1	native	Aufregung	Nervosität	Freude	Glück	Erleichterung	Stolz	Trauer	Wehmut
aufregend.943	943	aufregend	exciting	20	1	native	Trauer	Wut	Zorn	Eifersucht	Enttäuschung	Schmerz	Freude	Euphorie	Sorge
aufregend.944	944	aufregend	exciting	18	1	native
aufregend.945	945	aufregend	exciting	19	1	native	Anteilnahme	Freiheit	Glück	Stolz
aufregend.946	946	aufregend	exciting	22	1	native
aufregend.947	947	aufregend	exciting	19	2	native	Anspannung	Aufregung	Freude	Entspannung	Erfüllung
aufregend.948	948	aufregend	exciting	18	1	nonnative	Freude	Freunde	Zufriedenheit
aufregend.949	949	aufregend	exciting	20	2	native	Glück	Freude	Zufriedenheit	Erleichterung	Erfüllung
aufregend.950	950	aufregend	exciting	20	2	native	Gänsehaut	Masse	Einheit	Energie	Frieden
aufregend.951	951	aufregend	exciting	25	1	nonnative	Trauer	Lust	Mitleid	Ärger
aufregend.952	952	aufregend	exciting	22	1	native	Mitleid	Liebe	Hass	Angst	Wut	Aggression
aufregend.953	953	aufregend	exciting	20	1	native	Erschrockenheit	Überwältigung	Freude
aufregend.954	954	aufregend	exciting	19	1	native	Freude	Spannung	Interesse	Erschrecken	Zorn
aufregend.955	955	aufregend	exciting	19	1	native	Trauer	Glückseligkeit	Hoffnung	Freude	Leidenschaft
aufregend.956	956	aufregend	exciting	21	1	native	Wut	Aggression
aufregend.957	957	aufregend	exciting	20	1	native	Stolz	Trauer	Aufregung	Frohsinn	Freude	Glück	Wut	Liebe	Unverständnis	Leidenschaft	Ärger	Verrücktheit
aufregend.958	958	aufregend	exciting	22	1	native	Traurigkeit	Angst	nicht_lesbar
aufregend.959	959	aufregend	exciting	19	1	native	Traurigkeit	Freude	Verunsicherung	Angst
aufregend.960	960	aufregend	exciting	20	1	native	Freude	Liebe	Zuneigung	Solidarität	Zustimmung	Glück	Einfühlsamkeit	Nähe	Verbundenheit	Nervosität	Einverständnis
aufregend.961	961	aufregend	exciting	19	1	nonnative	Spannung	Neugierde	Aufregung	Unsicherheit	Freude	Mitgefühl
aufregend.962	962	aufregend	exciting	19	1	nonnative	Spaß	Aufregung	Glück	Verliebt_zu_sein	Liebe
aufregend.963	963	aufregend	exciting	20	1	native	Aufregung	Bestürzung	Unverständnis	Freude	Liebe	hass	Verständnis	Traurigkeit	Enttäuschung	Überwältigung
aufregend.964	964	aufregend	exciting	21	2	native	Hass	Trauer	Freude	Angst	Glück	Wut	Erfüllung	Ruhe	Muße	Verzweiflung	Mitgefühl
aufregend.965	965	aufregend	exciting	22	2	native	Freude	Aufregung
aufregend.966	966	aufregend	exciting	20	2	native	Angst	Schmerz	Trauer	Leid	Resignation
aufregend.967	967	aufregend	exciting	36	2	nonnative	Schock	Traurigkeit	Aufregung
aufregend.968	968	aufregend	exciting	20	1	native	Tod	Angst	Glück	Freude
aufregend.969	969	aufregend	exciting	19	2	native	Glück	Erfüllung
aufregend.970	970	aufregend	exciting	19	2	native	Freude	Glück	Überraschtheit
rührend.971	971	rührend	stirring	19	1	native	Trauer	Mitgefühl	Glück	Erleichterung	Freude
rührend.972	972	rührend	stirring	19	1	native	Glück	Erleichterung	Vertrauen	Freude	Harmonie
rührend.973	973	rührend	stirring	18	2	native	Freude	Rührung	Überraschung	Überwältigung
rührend.974	974	rührend	stirring	20	1	native	Ehrfurcht	Glück	Überwältigung
rührend.975	975	rührend	stirring	19	2	native	Trauer	Freude	Freundschaft	Liebe	Bestürzung
rührend.976	976	rührend	stirring	40	1	native	Euphorie	Freude	Rührung	Erstaunen	Ruhe	Kraft	Befriedigung
rührend.977	977	rührend	stirring	20	1	native	Dankbarkeit	Trauer	Hoffnung
rührend.978	978	rührend	stirring	20	1	native	Trauer	Erschütterung	Bewunderung	Verbundenheit
rührend.979	979	rührend	stirring	20	1	native	Angst	Verlust	Trauer	Liebe	Hoffnung	Hochzeit
rührend.980	980	rührend	stirring	21	1	native	Wärme	Dankbarkeit	innere_Ruhe	Gelassenheit
rührend.981	981	rührend	stirring	19	1	native	Freude	Glück	Euphorie	Mitgefühl	Traurigkeit
rührend.982	982	rührend	stirring	20	1	native	Freude	Dankbarkeit	Liebe	Glück	Harmonie	Zufriedenheit	Geborgenheit
rührend.983	983	rührend	stirring	20	1	native	Trauer	Freude	Verzweiflung	Glück	Enttäuschung	Stolz	Zufriedenheit
rührend.984	984	rührend	stirring	21	1	native	Traurigkeit	Verzweiflung	Trauer	Rührung	Schock
rührend.985	985	rührend	stirring	19	1	native	Mitleid	Trauer	Fassungslosigkeit	Hilflosigkeit	Freude	Glück
rührend.986	986	rührend	stirring	18	1	native	Freude	Glück	Traurigkeit	Benommenheit	Fröhlichkeit
rührend.987	987	rührend	stirring	19	1	native	Liebe	Verzweiflung	Trauer	Schmerz	Hilflosigkeit	Hoffnungslosigkeit	Wut	Enttäuschung	Freude	Euphorie
rührend.988	988	rührend	stirring	20	1	native	Trauer	Herzschmerz	Bauchkribbeln
rührend.989	989	rührend	stirring	19	1	native	Traurigkeit	Mitgefühl
rührend.990	990	rührend	stirring	20	1	native	Trauer	Enttäuschung	Mitleid	Einsamkeit	Unsicherheit
rührend.991	991	rührend	stirring	18	1	native	Traurigkeit	Wut	Sympathie
rührend.992	992	rührend	stirring	22	1	native	Trauer	Vertrauen	Gemeinschaft	Liebe
rührend.993	993	rührend	stirring	19	1	native
rührend.994	994	rührend	stirring	20	1	native	Freude	Glück	Mitgefühl	Einsamkeit	Zufriedenheit	Geborgenheit
rührend.995	995	rührend	stirring	23	1	native	Überraschung
rührend.996	996	rührend	stirring	19	1	native	Begeisterung	Freude	Glück	Berührtheit
rührend.997	997	rührend	stirring	22	1	native	Liebe	Zuneigung	Verständnis	Verbundenheit
rührend.998	998	rührend	stirring	19	1	native	Erschütterung	Verzweiflung	Traurigkeit	Mitleid	Hilflosigkeit
rührend.999	999	rührend	stirring	20	1	native	Freude	Glückseligkeit	Mitleid
rührend.1000	1000	rührend	stirring	37	1	native	Selbstmord	Angst	Panik	Hilflosigkeit	Tod	Welt	Unbarmherzigkeit	Dunkelheit	Regen
erschütternd.1	1	erschütternd	shattering	26	1	native	Angst	Verzweiflung	Hilflosigkeit	Aggression	Scham
erschütternd.2	2	erschütternd	shattering	34	2	native	Glück	Sorge	Aufgeregtheit	Wachheit	Ängstlichkeit	Überwältigung	Sinnhaftigkeit	Demut	Peinlichkeit	Scham	Aha_Effekt
erschütternd.3	3	erschütternd	shattering	20	1	native	Wut	Trauer	Entsetzen	Fassungslosigkeit	Verständnislosigkeit	Mitgefühl
erschütternd.4	4	erschütternd	shattering	20	1	native	Angst	Furcht	Trauer	Ungewissheit	Panik	Verzweiflung	Einsamkeit	Verunsicherung	Unklarheit	Hilflosigkeit
erschütternd.5	5	erschütternd	shattering	20	2	native	Ehrfurcht	Demut	Trauer
erschütternd.6	6	erschütternd	shattering	19	1	native	Trauer	Entsetzen	Angst
erschütternd.7	7	erschütternd	shattering	21	1	native	Traurigkeit	Trauer	Wut	Freude
erschütternd.8	8	erschütternd	shattering	20	1	native	Schock	Trauer	Unsicherheit	Hilflosigkeit
erschütternd.9	9	erschütternd	shattering	22	2	nonnative	Schmerz	Hilflosigkeit	Verzweiflung
erschütternd.10	10	erschütternd	shattering	21	2	native	Verwirrung	Unsicherheit	Trauer
erschütternd.11	11	erschütternd	shattering	20	1	nonnative	Angst	Übelkeit	Trauer	Fassungslosigkeit	Mitleid	Wut
erschütternd.12	12	erschütternd	shattering	25	2	nonnative	traurig	sauer	schockiert	Hassgefühl	hilflos
erschütternd.13	13	erschütternd	shattering	21	1	native	Anspannung	Trauer
erschütternd.14	14	erschütternd	shattering	19	2	bilingual	Schock	Wut	Angst	Panik
erschütternd.15	15	erschütternd	shattering	22	1	native	Dunkelheit	Schatten	Leere	Einsamkeit	Taubheit	Machtlosigkeit	Verzweiflung	Hilflosigkeit
erschütternd.16	16	erschütternd	shattering	21	2	native	Trauer	Unsicherheit	Angst	Mitleid
erschütternd.17	17	erschütternd	shattering	23	1	native	Traurigkeit	Niedergeschlagenheit	Hoffnungslosigkeit	Verzweiflung	Wut	Angst
erschütternd.18	18	erschütternd	shattering	21	2	native	Ohnmacht	Wut
erschütternd.19	19	erschütternd	shattering	21	2	nonnative	Gültigkeitsverlust	Ambivalenz
erschütternd.20	20	erschütternd	shattering	21	1	native	Ungläubigkeit	Hass	Liebe	Mitleid	Trauer	Ohnmacht
erschütternd.21	21	erschütternd	shattering	21	1	native	Traurigkeit	Herzschmerz	Angst	Angespanntheit	Schönheit
erschütternd.22	22	erschütternd	shattering	21	2	native	Trauer
erschütternd.23	23	erschütternd	shattering	20	1	native	Trauer	Angst	Ekel
erschütternd.24	24	erschütternd	shattering	22	2	native	Angst	Trauer	Hoffnungslosigkeit
erschütternd.25	25	erschütternd	shattering	20	1	native	Trauer	Hilflosigkeit	Angst
erschütternd.26	26	erschütternd	shattering	21	1	native	Entsetzen	Trauer	Angst	Wut	Hoffnungslosigkeit	Zweifel	Erschöpfung
erschütternd.27	27	erschütternd	shattering	23	1	native	Ausweglosigkeit	Bedrohung	Hoffnungslosigkeit	Angst	Überraschung	Verlassenheit	Angegriffenheit	Schwäche
erschütternd.28	28	erschütternd	shattering	23	1	native	Trauer	Hilflosigkeit	Entsetzen	Wehrlosigkeit	Wut	Rage	Neid	Belustigung_über_das_Groteske
erschütternd.29	29	erschütternd	shattering	22	2	native	Trauer	Ungläubigkeit	Verständnislosigkeit	Verzweiflung	Wut	Erschütterung	Schrecken	Entsetzen
erschütternd.30	30	erschütternd	shattering	24	2	native	Hass	Wut	Verachtung	Trauer
erschütternd.31	31	erschütternd	shattering	24	2	native	Trauer	Wut	Empathie	Sorge	Hilflosigkeit
erschütternd.32	32	erschütternd	shattering	20	1	native	Trauer	Wut	Angst	Unbeholfenheit	Einsamkeit
erschütternd.33	33	erschütternd	shattering	21	1	nonnative	Trennung	Tod	nicht_lesbar
erschütternd.34	34	erschütternd	shattering	19	2	native	Angst	Mitleid
erschütternd.35	35	erschütternd	shattering	35	2	native	Angst	Hilflosigkeit	Panik
erschütternd.36	36	erschütternd	shattering	22	2	native	Angst
erschütternd.37	37	erschütternd	shattering	19	2	native	Verzweiflung	Hilflosigkeit	Erschütterung	Wut	Einsamkeit
erschütternd.38	38	erschütternd	shattering	22	2	native	Trauer	Angst	Einsamkeit	Hilfsbereitschaft
erschütternd.39	39	erschütternd	shattering	21	2	native	Trauer	Mitleid	Hilflosigkeit	Scham	Wut
erschütternd.40	40	erschütternd	shattering	22	2	native	Trauer	Mitleid	Mitgefühl	Angst	Furcht	Panik	Wut	Aggression	Schmerz	Scham	Hoffnungslosigkeit
erschütternd.41	41	erschütternd	shattering	22	2	native	Angst	Einsamkeit	Schutzlosigkeit	Machtlosigkeit
erschütternd.42	42	erschütternd	shattering	24	0	native	Schock	Trauer	Wut	Verzweiflung
erschütternd.43	43	erschütternd	shattering	22	2	native	Trauer	Mitleid	Schmerz	Wut	Aggression	Verzweiflung	Furcht	Ekel
erschütternd.44	44	erschütternd	shattering	26	2	native	Trauer	Enttäuschung	Kränkung	Verzweiflung	Ratlosigkeit	Hoffnungslosigkeit	Mitleid	Schmerz	Angst	Trostlosigkeit	Finsternis
erschütternd.45	45	erschütternd	shattering	23	2	native	Trauer	Erschrecken	Ekel	Freude	Glück	Überwältigung
erschütternd.46	46	erschütternd	shattering	21	2	native	Trauer	Schmerz	Wut	Angst
erschütternd.47	47	erschütternd	shattering	21	2	native	Trauer	Mitleid	Mitgefühl
erschütternd.48	48	erschütternd	shattering	27	NA	native	Kotz	Schmerz	Ekel	Scheiße	Dumpf	Angst	Tod
erschütternd.49	49	erschütternd	shattering	22	1	native	Ekel	Trauer	Wut	Entsetzen	Mitgefühl	Mitleid	Hilflosigkeit	Tatendrang
erschütternd.50	50	erschütternd	shattering	26	2	native	Erschütterung
erschütternd.51	51	erschütternd	shattering	21	2	native	Erschütterung
erschütternd.52	52	erschütternd	shattering	23	2	nonnative
erschütternd.53	53	erschütternd	shattering	20	2	native	Unsicherheit	Nervosität	Panik	Traurigkeit
erschütternd.54	54	erschütternd	shattering	21	2	native	Einsamkeit	Traurigkeit
erschütternd.55	55	erschütternd	shattering	22	2	native	Dankbarkeit	Größe
erschütternd.56	56	erschütternd	shattering	22	1	native	Trauer	Ungläubigkeit	Entsetzen
erschütternd.57	57	erschütternd	shattering	22	1	native	Erschütterung	Mitleid	Angst	Zweifel	Wut
erschütternd.58	58	erschütternd	shattering	21	1	native	Trauer	Leid	Schmerz	Hoffnungslosigkeit	Angst	Zukunftsangst
erschütternd.59	59	erschütternd	shattering	26	2	native	Niedergeschlagenheit	Trauer	Depression	Perspektivlosigkeit	Leere	Hilflosigkeit
erschütternd.60	60	erschütternd	shattering	25	2	native	Angst	Hilflosigkeit	Panik
erschütternd.61	61	erschütternd	shattering	26	1	native	Verlust	Versagen	Aufmerksamkeitsdefizit	Unsicherheit	Aufrichtigkeit
erschütternd.62	62	erschütternd	shattering	24	1	bilingual	Verzweiflung	Demotivation	Angst	Unsicherheit	Versagen
erschütternd.63	63	erschütternd	shattering	22	2	native	Trauer	Mitgefühl
erschütternd.64	64	erschütternd	shattering	22	1	native	Schock	Betroffenheit
erschütternd.65	65	erschütternd	shattering	21	1	native	Trauer	Verzweiflung	Ungerechtigkeit	Leere	Rückkehr
erschütternd.66	66	erschütternd	shattering	24	2	native	Wut	Mitleid	Angst
erschütternd.67	67	erschütternd	shattering	23	2	native	Trauer	Wut	Einsamkeit	Verlorenheit	Leere
erschütternd.68	68	erschütternd	shattering	26	2	native	Trauer	Gänsehautgefühl	Enttäuschung	Gleichgültigkeit	Übelkeit
erschütternd.69	69	erschütternd	shattering	21	1	native	Traurigkeit	Mitleid	Leere	Hoffnungslosigkeit	Verständnislosigkeit
erschütternd.70	70	erschütternd	shattering	20	1	native	Angst	Mitgefühl	Mitleid	Traurigkeit
erschütternd.71	71	erschütternd	shattering	21	2	native	Mitleid
erschütternd.72	72	erschütternd	shattering	21	2	native	Verwirrung	Hilflosigkeit	Bestürzung
erschütternd.73	73	erschütternd	shattering	22	1	native	Hilflosigkeit	Trauer	Verzweiflung	Erschütterung	Mitleid
erschütternd.74	74	erschütternd	shattering	21	1	native	Zukunftsangst	Angst	Hilflosigkeit	Neid	Freude	Wut
erschütternd.75	75	erschütternd	shattering	25	1	native	Hilflosigkeit	Wut	Zukunftsangst	Mitleid	Hass	Trauer
erschütternd.76	76	erschütternd	shattering	21	1	native	Trauer	Angst	Verlust
erschütternd.77	77	erschütternd	shattering	22	2	native	Traurigkeit	Mitleid
erschütternd.78	78	erschütternd	shattering	21	1	nonnative	Trauer	Angst	Freude
erschütternd.79	79	erschütternd	shattering	21	1	native	Mitleid	Verachtung
erschütternd.80	80	erschütternd	shattering	25	2	native	Hilflosigkeit
erschütternd.81	81	erschütternd	shattering	22	1	native	Trauer	Wut	Hilflosigkeit	Verzweiflung	Hoffnungslosigkeit
erschütternd.82	82	erschütternd	shattering	22	1	native	Ekel	Frustration	Hilflosigkeit	Genugtuung
erschütternd.83	83	erschütternd	shattering	20	1	native	Trauer	Wut	Schock	Hochgefühl	Überdrehtheit
erschütternd.84	84	erschütternd	shattering	20	2	native	Enttäuschung	Versagensangst	Resignation
erschütternd.85	85	erschütternd	shattering	25	2	native
erschütternd.86	86	erschütternd	shattering	24	1	native	Stress	Verwunderung	Entsetzen	Erstaunen	Lüge	Unglaubwürdigkeit	Trauer
erschütternd.87	87	erschütternd	shattering	22	1	native	Trauer	Verzweiflung	Entbehrung
erschütternd.88	88	erschütternd	shattering	22	2	native	Einsamkeit	Verrat	Vertrauensmissbrauch	Verzweiflung	Hoffnungslosigkeit	Insignifikanz
erschütternd.89	89	erschütternd	shattering	21	1	native	Angst	Verzweiflung	Mutlosigkeit	Sorge
erschütternd.90	90	erschütternd	shattering	23	2	native	Angst	Schrecken	Schmerz	Sorge	Selbstzweifel	Unsicherheit
erschütternd.91	91	erschütternd	shattering	20	1	native	Massentierzuchthaltung	Tod	Liebeskummer
erschütternd.92	92	erschütternd	shattering	21	2	native	Abschied	Trennung	Tod
erschütternd.93	93	erschütternd	shattering	24	1	native	Verzweiflung	Traurigkeit	Hilflosigkeit	emotionale_Leere	Verwirrung	Schock	Lethargie	Wut	Enttäuschung
erhebend.94	94	erhebend	elevating	24	2	native	Glück	Freude	Entspannung	Semesterferien	Urlaub	Freunde
erhebend.95	95	erhebend	elevating	23	1	native	Sonnenuntergang	Trauer	Freude	Glück	Stille	Musik	Familie	Schicksale	Fantasie	Liebe	Freundschaft
erhebend.96	96	erhebend	elevating	23	1	native	Glück	Freude	Heiterkeit	Schönheit
erhebend.97	97	erhebend	elevating	24	1	native	Glück	Freude	Trauer	Fröhlichkeit
erhebend.98	98	erhebend	elevating	24	2	native	Glücksmoment	Flow	Leidenschaft	Hingabe	Tiefgang	Geborgenheit	nicht_lesbar
erhebend.99	99	erhebend	elevating	27	1	nonnative	Beeindruck	Aufregung	Erstaunung
erhebend.100	100	erhebend	elevating	25	2	nonnative	nicht_lesbar
erhebend.101	101	erhebend	elevating	24	2	native	Freude	Spannung	Glück	Melancholie	Wehmut
erhebend.102	102	erhebend	elevating	24	1	native	Erschrockenheit	Mitgefühl	Freude
erhebend.103	103	erhebend	elevating	24	1	nonnative	Freude	Glück	Freiheit
erhebend.104	104	erhebend	elevating	23	1	native	Euphorie	Zufriedenheit	Optimismus	Glück	Macht	\power\
erhebend.105	105	erhebend	elevating	24	1	nonnative	Lachen	Lieder	Freunde
erhebend.106	106	erhebend	elevating	25	2	native	Liebe	Leichtigkeit	Freude	Hoffnung	Sicherheit
erhebend.107	107	erhebend	elevating	23	1	nonnative	happy	hopeful
erhebend.108	108	erhebend	elevating	23	1	native	Aufgeregtheit	Heiterkeit	Glück	Gespanntheit	Freude
erhebend.109	109	erhebend	elevating	24	2	nonnative	lustig
erhebend.110	110	erhebend	elevating	23	1	nonnative	Trauer	Enttäuschung
erhebend.111	111	erhebend	elevating	22	1	nonnative	Glück	Freude	Kraft	Traum	Entspannung
erhebend.112	112	erhebend	elevating	23	1	nonnative	Begeisterung
erhebend.113	113	erhebend	elevating	22	2	native	Schönheit	Erfolgsgefühl	Trauer	Wehmut
erhebend.114	114	erhebend	elevating	26	2	nonnative	Begeisterung
erhebend.115	115	erhebend	elevating	30	2	native	Freude	Glück	Schreck	Schock	Entsetzen
erhebend.116	116	erhebend	elevating	25	1	nonnative	Zufriedenheit	Sehnsucht
erhebend.117	117	erhebend	elevating	23	2	native	Erlösung	Glück	Freude	Heiterkeit
erhebend.118	118	erhebend	elevating	24	1	native	Freude	Trauer	Glück	Zufriedenheit
erhebend.119	119	erhebend	elevating	23	2	native	Ergreifung	Zusammengehörigkeit	Glücksgefühl	Freude	Schauer_über_den_Rücken	Bauchgefühl
erhebend.120	120	erhebend	elevating	24	2	native	Freude	Glück	Trauer	Heiterkeit
erhebend.121	121	erhebend	elevating	23	2	nonnative	Inspiration	Adrenaline	Passion	Battle
erhebend.122	122	erhebend	elevating	26	2	native	Lust	Begierde	Satisfaction
erhebend.123	123	erhebend	elevating	35	2	native	Freude	Stolz	Angriffslust	Zufriedenheit
erhebend.124	124	erhebend	elevating	23	2	native	Glück	Geborgenheit	Verbundenheit	Freude
erhebend.125	125	erhebend	elevating	22	2	native	Freude	Stolz	Erleichterung	Zufriedenheit	Überraschung	Fassungslosigkeit
erhebend.126	126	erhebend	elevating	24	1	native	Freude	Glück
erhebend.127	127	erhebend	elevating	25	2	nonnative
erhebend.128	128	erhebend	elevating	29	2	nonnative
erhebend.129	129	erhebend	elevating	26	1	native	Glück	Erfüllung	Ruhe	Extase	Zufriedenheit
erhebend.130	130	erhebend	elevating	23	2	nonnative
erhebend.131	131	erhebend	elevating	22	2	nonnative
erhebend.132	132	erhebend	elevating	25	2	native	mir_fällt_keins_ein_(nur_Adjektive)
erhebend.133	133	erhebend	elevating	26	2	native	mir_fällt_keins_ein!
erhebend.134	134	erhebend	elevating	24	1	native	Rührung	Einzigartigkeit
erhebend.135	135	erhebend	elevating	26	1	native	Aufregung
erhebend.136	136	erhebend	elevating	22	1	nonnative	Excitement	Inspiration
erhebend.137	137	erhebend	elevating	22	1	nonnative	Inspiration	Excitement
erhebend.138	138	erhebend	elevating	23	1	native	Erleichterung	Freude	Leid	Schwere
erhebend.139	139	erhebend	elevating	24	1	native	Glück	Freude	Vollkommenheit	Zufriedenheit	Liebe	Anteilnahme
erhebend.140	140	erhebend	elevating	25	1	nonnative	Joy	Relaxation	Happiness	Satisfaction
erhebend.141	141	erhebend	elevating	26	2	nonnative	verstopfeln_für_drei_Tage_und_dann_usw
erhebend.142	142	erhebend	elevating	24	2	native	Sex
erhebend.143	143	erhebend	elevating	23	1	nonnative	Film
erhebend.144	144	erhebend	elevating	27	2	bilingual	Freundschaft	Ideal	Optimismus	Bestimmung	Liebe	Gerechtigkeit
erhebend.145	145	erhebend	elevating	26	2	nonnative	watched_funny_movie
erhebend.146	146	erhebend	elevating	23	2	nonnative	interested	confused	nervous	entspannt	inspired
erhebend.147	147	erhebend	elevating	22	1	nonnative	tanzen_=_leben
erhebend.148	148	erhebend	elevating	22	1	nonnative	Glück	Begeisterung
erhebend.149	149	erhebend	elevating	24	2	nonnative
erhebend.150	150	erhebend	elevating	21	1	native	Wärme	Geborgenheit	Zufriedenheit	Zugehörigkeit	Sorglosigkeit
erhebend.151	151	erhebend	elevating	23	2	native	Freude	Zufriedenheit	Mut	Ausgeglichenheit	Glück
erhebend.152	152	erhebend	elevating	25	2	native	Glück	Erleichterung
erhebend.153	153	erhebend	elevating	23	2	nonnative	Witzigkeit	Freude	Traurigkeit	Wut	Witzigkeit2	Freude2	Traurigkeit2	Wut2
erhebend.154	154	erhebend	elevating	22	2	nonnative	Freude	Begeisterung
erhebend.155	155	erhebend	elevating	25	1	nonnative	fröhlich
erhebend.156	156	erhebend	elevating	25	2	nonnative	watching_film	relaxing	attracted_to_the_drama
erhebend.157	157	erhebend	elevating	21	2	nonnative	Lesen_von_Büchern	Musik	Filme
erhebend.158	158	erhebend	elevating	21	1	native	Erstaunen	Begeisterung	Faszination	Bewunderung	Ehrfurcht	Motivation
packend.159	159	packend	gripping	23	1	native	Wunder	Zauberei
packend.160	160	packend	gripping	20	2	nonnative
packend.161	161	packend	gripping	24	1	native	Freude	Anspannung	Ungeduld	Glück
packend.162	162	packend	gripping	20	1	nonnative
packend.163	163	packend	gripping	22	1	native	Ohnmacht
packend.164	164	packend	gripping	22	2	native	Glück	Aufregung	Wut	Trauer	Überraschtheit
packend.165	165	packend	gripping	25	2	native	Anspannung	Wut	Trauer	Freude	Nervosität
packend.166	166	packend	gripping	24	2	native	Trauer	Wut	Angst
packend.167	167	packend	gripping	24	2	native	Überwältigung	Freude	Spannung	Angespanntheit
packend.168	168	packend	gripping	23	2	native	Freude	Trauer	Freude2
packend.169	169	packend	gripping	22	2	native	Freude	Stolz	Verbundenheit	Trauer	Mitgefühl	Ohnmacht	Schmerz	Leichtigkeit	Heiterkeit	Demut
packend.170	170	packend	gripping	22	1	native	Glück	Erregung	Aufregung	Nervosität_im_Sinne_von_Eile
packend.171	171	packend	gripping	25	1	native	Herzschlag	Schwindel
packend.172	172	packend	gripping	22	1	nonnative	Glück	Freude	Stolz	Zufriedenheit
packend.173	173	packend	gripping	21	1	nonnative	Glück	Freude	Liebe	Langeweile	Angst	Müdigkeit
packend.174	174	packend	gripping	22	1	native	Erleichterung	Freiheitsgefühl	Grenzenlosigkeit	Neugier	Abenteuerlust
packend.175	175	packend	gripping	22	1	native	Drama	Liebe
packend.176	176	packend	gripping	23	2	native	Begeisterung	Höhenflug	Genugtuung	Glück	Stolz
packend.177	177	packend	gripping	25	1	nonnative
packend.178	178	packend	gripping	23	1	nonnative	traurig
packend.179	179	packend	gripping	21	1	native	Euphorie	Glück	Kraft
packend.180	180	packend	gripping	23	1	native	Betroffenheit	Schmerz	Hilflosigkeit	Aufgeregtheit
packend.181	181	packend	gripping	23	2	native	Überwältigung	Faszination	Glück	Trauer
packend.182	182	packend	gripping	23	2	native
packend.183	183	packend	gripping	22	1	nonnative	Propaganda	Gewalt	Massenmord	Beweis	Briefe	Probleme	Krieg	Photos	Filme	Diskutieren	Vernichtung	Verlust	Trauer
packend.184	184	packend	gripping	23	1	nonnative
packend.185	185	packend	gripping	21	1	native	Verzweiflung	Frust	Trauer	Hoffnung	Ehrgeiz	Ansporn
packend.186	186	packend	gripping	21	1	nonnative	Ozean	Sturm	neugeboren	Süße	Wärme	Schwerkraftlosigkeit
packend.187	187	packend	gripping	24	1	native	Aufregung	Freude	Glücksgefühle	Emotionen	Lachen	Zufriedenheit	Ausgeglichenheit	Spaß	Entspannung
packend.188	188	packend	gripping	25	1	native	Freude	Glücksgefühl	Zufriedenheit	Spaß
packend.189	189	packend	gripping	21	1	nonnative	Freude	Freude2	Freude3
packend.190	190	packend	gripping	23	2	nonnative	Freude	Lust
packend.191	191	packend	gripping	26	1	nonnative	Lesen_von_\1984\_von_Orwell
packend.192	192	packend	gripping	24	1	nonnative	ergriffen	lustig
packend.193	193	packend	gripping	22	1	nonnative	lustig	traurig	aufgeregt	verliebt	interessiert	spannend	lustig2	aufgeregt2	interessant	langweilig
packend.194	194	packend	gripping	22	2	native	Freude	Stress	Angst	Faszination	Verwirrung	Auflösung	Stillstand
packend.195	195	packend	gripping	23	2	nonnative	Verwirrung
packend.196	196	packend	gripping	21	2	nonnative	Freude	warm	Stolz	Befriedigung
packend.197	197	packend	gripping	21	2	native	Betroffenheit	Freude	Belustigung	Trauer	Rührung
packend.198	198	packend	gripping	23	1	nonnative	Traurigkeit	Ärger	Überraschung
packend.199	199	packend	gripping	27	1	nonnative	Ärger	Traurigkeit	Wut	Hoffnung	Freude	Glückseligkeit
packend.200	200	packend	gripping	23	1	native	Einklang	Erfüllung	Vollkommenheit
packend.201	201	packend	gripping	23	1	nonnative	Unverständnis	Trauer	Unwirklichkeit
packend.202	202	packend	gripping	23	1	native	Angst
packend.203	203	packend	gripping	22	1	native	Freude	Enthusiasmus	Mut	Motivation	Überforderung
packend.204	204	packend	gripping	21	1	native	Trauer	Bestürzung	Hilflosigkeit	Wut	Ungläubigkeit	Panik	Angst	Verschwommenheit
packend.205	205	packend	gripping	22	1	nonnative	Freude	Erleichterung	Lebenslust	Zufriedenheit	Selbstsicherheit	Liebe_zu_mir_selbst_und_anderen
packend.206	206	packend	gripping	25	1	nonnative	Freude	Glück	Zufriedenheit
packend.207	207	packend	gripping	27	1	nonnative	Trauer	Stress
packend.208	208	packend	gripping	22	2	nonnative	Aufregung	Angst
packend.209	209	packend	gripping	22	2	native	Freude	Glück
packend.210	210	packend	gripping	22	1	native
packend.211	211	packend	gripping	22	2	native	Freude	Gespanntheit
packend.212	212	packend	gripping	21	1	native	Wut	Hass	Demütigung	Entsetzen	Enttäuschung	Misstrauen
packend.213	213	packend	gripping	21	1	native
packend.214	214	packend	gripping	23	2	native	Schockiertheit	Anteilnahme	Trauer	Entsetzen	Bedauern	Euphorie
packend.215	215	packend	gripping	26	1	native	Freiheit	Bestätigung	Leichtigkeit
packend.216	216	packend	gripping	21	2	native	Freude	Mitgefühl	Trauer	Enttäuschung	Verzweiflung	Motivation	Erregung	Faszination
packend.217	217	packend	gripping	23	1	native	Flauschigkeit	Knuffigkeit	Weichheit
packend.218	218	packend	gripping	22	1	native	Trauer	Mitleid	Wut
packend.219	219	packend	gripping	33	2	native	Ergriffenheit	Ehrfurcht	Wahrheit	Einheitsgefühl	Euphorie	Verpflichtung
packend.220	220	packend	gripping	35	1	native	Faszination	Euphorie	Berauschtheit	Realitätsverlust	Identifikation	Sehnsucht	Freude
packend.221	221	packend	gripping	27	1	native	Freude	Glück	Erleichterung	Überwältigung
packend.222	222	packend	gripping	30	2	native	Stolz	Zuneigung	Liebe	Verantwortung	Hingabe	Erfüllung
packend.223	223	packend	gripping	25	1	native	Verantwortung	Abhängigkeit	Entscheidung	Trauer	Hoffnung
packend.224	224	packend	gripping	26	1	native	Freude	Trauer	Glück	Zorn	Gleichgültigkeit	Erregung	Erleichterung
packend.225	225	packend	gripping	24	1	native	Rührung	Überwältigung	Wärme	Ruhe	Ausgeglichenheit	Freiheit	Zuversichtlichkeit
packend.226	226	packend	gripping	23	1	native	Angst	Trauer	Schmerz	Freude	Glück	Liebe	Verliebtheit	Überwältigung	Interesse	Erstauntheit
packend.227	227	packend	gripping	25	1	native	Freude	Spaß
packend.228	228	packend	gripping	27	2	native	Traum	Wahrheit	Ausgeglichenheit	Stille	Glück
packend.229	229	packend	gripping	23	2	native	Freude	Gespanntheit	Enttäuschung	Unverständnis	Zufriedenheit
packend.230	230	packend	gripping	23	1	native	Betroffenheit	Beklommenheit	Freude	Mitgefühl	Faszination
packend.231	231	packend	gripping	24	1	native	Herzklopfen	Zittern	Wut	Ergriffenheit	Freude	Angst
packend.232	232	packend	gripping	27	1	native	Wut	Trauer	Freude	Verzweiflung	Spaß	Angst	Glück
packend.233	233	packend	gripping	24	1	native	Trauer	Wut	Zorn	Ärger	Glück	Liebe
packend.234	234	packend	gripping	24	1	native	Faszination	Überwältigung	Unwissen	Interesse	Neugierde	Aufregung	Spannung	Begeisterung
packend.235	235	packend	gripping	32	1	nonnative	Freude	Spaß	Gelassenheit	Leichtigkeit	Weite	Schwere	Trübsinn	Trauer
packend.236	236	packend	gripping	23	1	native	Aufregung	Freude	Überraschung	Überwältigung	Spannung	Erregung
packend.237	237	packend	gripping	23	1	native	Überschwang	Freude	Liebe	Erleichterung	Zuversicht	Glückseligkeit	Herzklopfen
packend.238	238	packend	gripping	23	1	native	Überraschung	Explosion	Beben	Gänsehaut	Hitze	Zittern	Wallung	Schmetterlinge	Pulsieren
packend.239	239	packend	gripping	21	1	native	Überwältigung	Trauer	Enttäuschung	Wut	Ergriffenheit	Anteilnahme	Liebe
packend.240	240	packend	gripping	25	2	native	Angst	Spannung	Furcht	Trauer	Freude	Frieden	Krieg	Lachen	Weinen	Anteilnahme	Opfer	Rettung	Sieg	Niederlage
packend.241	241	packend	gripping	24	1	native	Freude	Begeisterung	Ohnmacht	Trauer
packend.242	242	packend	gripping	28	1	native	Angst	Aufregung	Vorahnung	Liebe	Mitleid	Trauer	Befreiung	Ungewissheit	Neugierde
packend.243	243	packend	gripping	24	2	native	Freude	Spaß	Spannung
packend.244	244	packend	gripping	33	1	native	Emotion	Ergriffenheit	Schmerz	Glück
packend.245	245	packend	gripping	24	2	native	Leben	Angst	Not	Flucht
packend.246	246	packend	gripping	22	1	native	Trauer	Angst	Hilflosigkeit	Sehnsucht	Eifersucht	Liebe
packend.247	247	packend	gripping	23	1	native	Gerührtheit	Zufriedenheit	Glück	Bewegtheit	Liebe
packend.248	248	packend	gripping	22	1	native	Freude	Euphorie	Glück	Flowerleben	Trauer	Niedergeschlagenheit	Reizbarkeit
packend.249	249	packend	gripping	23	2	native	Schock	Glück	Überraschung	Freude	Trauer	Liebe	Zuneigung	Abneigung
packend.250	250	packend	gripping	25	1	nonnative	Schrecken	Enttäuschung	Erleichterung	Anerkennung	Freude	Selbstbewusstsein	Trauer	Mitsorge	Angst	Nachdenken
erschütternd.251	251	erschütternd	shattering	35	1	native	Schock	Erschütterung	Beklemmung	Angst	Trauer	Mitgefühl
erschütternd.252	252	erschütternd	shattering	23	1	native	Schock	Betroffenheit	Machtlosigkeit	Ergriffenheit	Lähmung	Ohnmacht
erschütternd.253	253	erschütternd	shattering	22	1	native	Leere	Angst	Wut	Trauer	Enge	Trance	Fassungslosigkeit	Taubheit	Panik
erschütternd.254	254	erschütternd	shattering	22	2	native	Ohnmacht	Angst	Ratlosigkeit	Leere	Verzweiflung
erschütternd.255	255	erschütternd	shattering	28	1	native	Wut	Trauer	Unglaube	Mitleid	Irritation	Hass	Ärger	Aggression	Schmerz
erschütternd.256	256	erschütternd	shattering	33	2	native	der_Tod_von_Verwandten	Gewalt
erschütternd.257	257	erschütternd	shattering	20	1	native	Schock	Angst	Naivität	Zorn	Traurigkeit	Trauer	Zweifel	Einsamkeit	Mitgefühl
erschütternd.258	258	erschütternd	shattering	19	1	native	Wut	Hass	Angst	Betroffenheit	Hilflosigkeit
erschütternd.259	259	erschütternd	shattering	69	2	native	Hilflosigkeit	Verzweiflung	Versagen
erschütternd.260	260	erschütternd	shattering	70	2	native	Unfähigkeit	Hilflosigkeit
erschütternd.261	261	erschütternd	shattering	21	2	native	nicht_lesbar	nicht_lesbar
erschütternd.262	262	erschütternd	shattering	24	2	native	Trauer
erschütternd.263	263	erschütternd	shattering	64	2	native	Angst	Abscheu	Wut
erschütternd.264	264	erschütternd	shattering	22	2	native	Angst	Verlust	Verletzungen	Schmerz
erschütternd.265	265	erschütternd	shattering	26	1	native	Trauer	Unverständnis	Ärger	Verwirrung	Wut
erschütternd.266	266	erschütternd	shattering	24	1	native	Trauer	Wut	Ohnmacht	Angst	Hilflosigkeit	Einsamkeit
erschütternd.267	267	erschütternd	shattering	21	1	native	Trauer	Wut	Schmerz	Hoffnungslosigkeit	Hilflosigkeit	Angst
erschütternd.268	268	erschütternd	shattering	21	1	native	Traurigkeit	Einsamkeit	Leere	Angst	Verzweiflung	Wut
erschütternd.269	269	erschütternd	shattering	24	2	native	Verlorenheit	Leere	Hoffnung	Ungewissheit
erschütternd.270	270	erschütternd	shattering	33	2	native	Wut	Freude	Begeisterung	Emotion	Mitgefühl	Teilnahme	Abscheu	Trauer	Gelassenheit	Glück
erschütternd.271	271	erschütternd	shattering	21	2	native
erschütternd.272	272	erschütternd	shattering	29	1	native	Trauer	Verzweiflung	Ablehnung	Hilflosigkeit	Ausgeliefertsein	Leere	Kälte	Taubheit
erschütternd.273	273	erschütternd	shattering	21	1	bilingual	Trauer	Freude	Begeisterung	innerliche_Ruhe
erschütternd.274	274	erschütternd	shattering	24	1	native	Angst	Verzweiflung	Einsamkeit	Unfassbarkeit	Trauer
erschütternd.275	275	erschütternd	shattering	28	1	native	Trauer	Verzweiflung	Hilflosigkeit	Atemlosigkeit	Schlaflosigkeit	Unruhe	Aufgeregtheit	Ungerechtigkeit	Fassungslosigkeit
erschütternd.276	276	erschütternd	shattering	23	2	nonnative	Verwirrung	Ekel	Freude	Relief
erschütternd.277	277	erschütternd	shattering	47	1	native	Schock	Unglaube	Reflexion	Schmerz	Unsicherheit	Hilflosigkeit	Atemnot	Fassungslosigkeit
erschütternd.278	278	erschütternd	shattering	67	2	native	Jubel	Wut	Freude	Schreck
erschütternd.279	279	erschütternd	shattering	34	1	native	Freude	Glück	Lachen	Vollkommenheit
erschütternd.280	280	erschütternd	shattering	22	2	native	Enttäuschung	Selbstzweifel	Lustlosigkeit	Perspektivlosigkeit
erschütternd.281	281	erschütternd	shattering	23	1	native	Leere	innere_Zerrissenheit
erschütternd.282	282	erschütternd	shattering	24	1	native	Erschütterung	Abscheu	Angst	Ekel
erschütternd.283	283	erschütternd	shattering	29	1	native	erschütternd
erschütternd.284	284	erschütternd	shattering	20	2	native	Angst	Beklemmung	Bedrohung	Schock
erschütternd.285	285	erschütternd	shattering	21	2	native	Angst	Trauer	Liebe	Verwirrung	Zorn	Erregung
erschütternd.286	286	erschütternd	shattering	20	1	nonnative	Film_Sehen
erschütternd.287	287	erschütternd	shattering	21	1	native	Angst	Traurigkeit	Hilflosigkeit
erschütternd.288	288	erschütternd	shattering	21	2	native	Erschrecken	Mitgefühl	Leid	Faszination	Ergriffenheit	Liebe	Überwältigung	Trauer	Schmerz
erschütternd.289	289	erschütternd	shattering	25	1	native	Wut	Trauer	Angst	Verlust	Freude	Glück	Ekel	Neid	Lust	Abscheu
erschütternd.290	290	erschütternd	shattering	25	1	native	Erschütterung	Unglaube	Wut	Fassungslosigkeit
erschütternd.291	291	erschütternd	shattering	21	1	native	Glück	Freude	Frohsinn	Erleichterung	Erstaunen
erschütternd.292	292	erschütternd	shattering	21	1	native	Trauer	Angst	Hilflosigkeit
erschütternd.293	293	erschütternd	shattering	23	1	native	Schmerz	Trauer	Empörung	Verlassen-Sein	Angst	Unruhe	Aufgewühltheit	Hass
erschütternd.294	294	erschütternd	shattering	27	1	nonnative
erschütternd.295	295	erschütternd	shattering	21	1	nonnative	ängstlich	traurig	nicht_zufrieden	zufrieden	aufgeregt
erschütternd.296	296	erschütternd	shattering	26	1	native	Angst	Panik	Enge	Krampf	Verlassenheit	Einsamkeit	Stillstand	Unverständnis	Hass
erschütternd.297	297	erschütternd	shattering	28	1	bilingual	Mitgerissen-Sein	Excitement	Dunkelheit	Krbbeln	Verloren-Sein	Fliegen_vor_Freude	nicht_lesbar
erschütternd.298	298	erschütternd	shattering	19	1	native	Angst
erschütternd.299	299	erschütternd	shattering	20	1	native	Wut	Trauer	hilflos	Angst	Verzweiflung
erschütternd.300	300	erschütternd	shattering	21	1	native	Schmerz	Verlust	Angst	Versagen	Hilflosigkeit	Einsamkeit	Kälte	Trauer	Hass	Wut
erschütternd.301	301	erschütternd	shattering	22	1	nonnative	glücklich	mutig	nicht_lesbar	traurig	shock	nicht_lesbar	lustig	witzig
erschütternd.302	302	erschütternd	shattering	23	1	native	Trauer	Wut	Verzweiflung	Hass	Angst	Leere	Traurigkeit
erschütternd.303	303	erschütternd	shattering	21	1	nonnative	Freude	Tränen	Angst
erschütternd.304	304	erschütternd	shattering	27	1	native	Tod	Trauer	Unsicherheit	Leere	Emotionslosigkeit	Wut	Gefühlsleere	Chaos	Stille
erschütternd.305	305	erschütternd	shattering	21	1	bilingual	ungerechtfertigte_unnötige_Gewalt
erschütternd.306	306	erschütternd	shattering	22	1	nonnative	Angst	Wut	Rachegelüste	Trauer	Erleichterung
erschütternd.307	307	erschütternd	shattering	20	1	nonnative	Einsamkeit
erschütternd.308	308	erschütternd	shattering	21	2	native	Scham	Ekel	Verzweiflung	Sinnlosigkeit	Hilflosigkeit
erschütternd.309	309	erschütternd	shattering	20	1	native	Verwirrung	Unsicherheit	Trauer	Wut	Nervosität
erschütternd.310	310	erschütternd	shattering	23	1	native	Enttäuschung	Trauer	Glück	Hoffnung	Begeisterung	Phantasie	Freude
erschütternd.311	311	erschütternd	shattering	21	2	native
erschütternd.312	312	erschütternd	shattering	20	1	native	Fassungslosigkeit	Hilflosigkeit	Wut	Verständnislosigkeit
erschütternd.313	313	erschütternd	shattering	20	2	native	Musik	Licht	Drogen	Enge	Dunkelheit	Erschöpfung
erschütternd.314	314	erschütternd	shattering	20	1	native	Entsetzen	Hilflosigkeit	Angst	Ohnmachtsgefühl
erschütternd.315	315	erschütternd	shattering	21	1	native	Trauer	Verwirrung	Orientierungslosigkeit	Einsamkeit	Liebe
erschütternd.316	316	erschütternd	shattering	21	1	native	Schock	Verzweiflung	Trauer	Mitgefühl	Hoffnungslosigkeit	Wut	Verwirrtheit	Angst	Schmerz
erschütternd.317	317	erschütternd	shattering	20	1	native	Grauen	Hass	Angst	Verständnislosigkeit	Trauer	Wut	Liebe	Zuneigung	Schmerz	Hoffnung
erschütternd.318	318	erschütternd	shattering	18	1	native	Trauer	Verlustängste	Angst_vor_der_Einsamkeit	Enttäuschung
erschütternd.319	319	erschütternd	shattering	21	1	nonnative	Angst	Trauer	Enttäuschung	Panik
erschütternd.320	320	erschütternd	shattering	22	1	native	Angst	Ekel	Ohnmacht	Verzweiflung
erschütternd.321	321	erschütternd	shattering	25	1	native	Oper	Renaissance-Malerei	Architektur
erschütternd.322	322	erschütternd	shattering	41	1	native	Licht	Schatten	Dunkelheit	Musik	Menschen_die_rücksichtslos_drängeln	Schwäche
erschütternd.323	323	erschütternd	shattering	27	1	native	Trauer	Angst	Schreck	Entsetzen	Wut	Schuld	Hilflosigkeit
erschütternd.324	324	erschütternd	shattering	21	2	native	Angst	Kälte	Trauer	Verständnislosigkeit
erschütternd.325	325	erschütternd	shattering	25	2	native	Angst	Ohnmacht	Entsetzen	Unverständnis
erhebend.326	326	erhebend	elevating	21	1	native
erhebend.327	327	erhebend	elevating	25	1	nonnative	Panik	Glücksgefühl	Angst	Freude	Begeisterung	Gleichgültigkeit
erhebend.328	328	erhebend	elevating	23	1	native	Freude	Trauer	Angst
erhebend.329	329	erhebend	elevating	28	2	native	Freude	Tränen	Dankbarkeit
erhebend.330	330	erhebend	elevating	35	1	native	Euphorie	Zufriedenheit	Glück	Vollkommenheit	Unvergleichbarkeit	Einzigartigkeit	Sinnhaftigkeit
erhebend.331	331	erhebend	elevating	20	1	nonnative	Begeisterung	Gänsehaut	Freude
erhebend.332	332	erhebend	elevating	26	1	nonnative	Freude	Still
erhebend.333	333	erhebend	elevating	23	1	native	Verbundenheit_mit_Menschen_und_Welt	Euphorie	Verständnis	Eins_Sein
erhebend.334	334	erhebend	elevating	22	1	native	Glück	Vorfreude	Freude	Aufregung	Zufriedenheit
erhebend.335	335	erhebend	elevating	23	2	native	Zufriedenheit	Liebe	Loyalität	Erheiterung	Euphorie	Stolz
erhebend.336	336	erhebend	elevating	23	1	native	Traurigkeit	Freude	Aufgewühltheit
erhebend.337	337	erhebend	elevating	25	1	nonnative	begeistert	glücklich	über_mein_Leben_nachgedacht
erhebend.338	338	erhebend	elevating	25	1	nonnative	Angst
erhebend.339	339	erhebend	elevating	30	2	nonnative	Glück	Begeisterung	Selbstbewusstsein
erhebend.340	340	erhebend	elevating	25	1	nonnative	Spannung	Angst	Aufregung	Kälte	Dunkelheit	Lärm	Geschwindigkeit
erhebend.341	341	erhebend	elevating	22	2	nonnative	Stolz	Mitgefühl
erhebend.342	342	erhebend	elevating	22	1	native	Freude	Gerührtheit	Mitgefühl
erhebend.343	343	erhebend	elevating	24	1	bilingual	Freude	Trauer	Angst	Hass	Wut	Liebe	Erregung	Frieden
erhebend.344	344	erhebend	elevating	22	1	native	Freude	Wut	Tränen	Trauer	Glück
erhebend.345	345	erhebend	elevating	21	2	native	Glück	Energie	Stärke
erhebend.346	346	erhebend	elevating	21	1	nonnative	Schönheit	Gefühl	Rührung
erhebend.347	347	erhebend	elevating	28	2	native	Wohlbefinden	Glück	Anspannung
erhebend.348	348	erhebend	elevating	29	2	native	Freude	Überschwung	Aufbruchstimmung
erhebend.349	349	erhebend	elevating	27	2	native	Humor	Trauer	Erleichterung	Rührung
erhebend.350	350	erhebend	elevating	22	2	native	Zufriedenheit	Glück	Entspannung	Zeitlosigkeit
erhebend.351	351	erhebend	elevating	23	2	native	Langeweile	Freude	Frust	Angst
erhebend.352	352	erhebend	elevating	24	2	native	Freude	Glück	Zufriedenheit
erhebend.353	353	erhebend	elevating	23	2	native	Freude	Glück	Zustimmung	Anerkennung
erhebend.354	354	erhebend	elevating	22	2	native	Sieg	Wettkampf	Errungenschaft
erhebend.355	355	erhebend	elevating	23	1	native	Glück	Liebe	Berührung	Trauer
erhebend.356	356	erhebend	elevating	29	1	native	Erleichterung	Glück	Zufriedenheit	Stolz
erhebend.357	357	erhebend	elevating	29	2	native	Glück	Freude	Begeisterung
erhebend.358	358	erhebend	elevating	28	1	nonnative	Stress	Aufregung
erhebend.359	359	erhebend	elevating	25	2	native	Ehrfurcht	Lust	Tatendrang	Überlegenheit
erhebend.360	360	erhebend	elevating	23	2	nonnative	Freude	Erhebung	Lust	Erregung	Aufregung	Begeisterung	Träne
erhebend.361	361	erhebend	elevating	22	1	nonnative	Stress	Aufregung
erhebend.362	362	erhebend	elevating	21	1	nonnative	Trauer	Wut	Angst	Freude	Lust	Freude	Beteiligung	Mitgefühl	Vorfreude
erhebend.363	363	erhebend	elevating	22	1	nonnative	Euphorie	Enthusiasmus	Unbeschwertheit	Vorfreude	Erleichterung
erhebend.364	364	erhebend	elevating	70	2	native	Mauerfall	Marathon_durch_das_Brandenburger_Tor	Glück	Erhebung
erhebend.365	365	erhebend	elevating	39	1	nonnative	Ärger	Traurigkeit	Frustration	Machtlosigkeit	Schock	Empörung	Hass
erhebend.366	366	erhebend	elevating	20	1	native	Glück	Zufriedenheit	Geborgenheit	Liebe	Stolz	Bewunderung	Faszination	Motivation	Freude	Entspannung
erhebend.367	367	erhebend	elevating	21	1	native	Glück	Freude	Euphorie
erhebend.368	368	erhebend	elevating	21	1	native	Glück	Freude	Überraschung	Trauer	Wut
erhebend.369	369	erhebend	elevating	38	1	native
erhebend.370	370	erhebend	elevating	37	1	nonnative	Glück	Schmerzen	Freude	Erfüllung	Erleichterung	Liebe
erhebend.371	371	erhebend	elevating	22	1	native	Lachen	Unbeschwertheit	Glücklichsein
erhebend.372	372	erhebend	elevating	21	1	native	Mitgefühl	Lachanfall
erhebend.373	373	erhebend	elevating	21	1	nonnative	Gewohntheit	froh	Freundschaft	Menschen	deutsch	Helligkeit	Gespräch	Wunsch	Kultur
erhebend.374	374	erhebend	elevating	22	2	native	Glückseligkeit	Freude	Bestätigung	Erhabenheit	Erleichterung
erhebend.375	375	erhebend	elevating	21	1	native	Freude	Glück	Wut	Sprachlosigkeit
erhebend.376	376	erhebend	elevating	21	2	nonnative	Freude	Trauer	Erleichterung
erhebend.377	377	erhebend	elevating	20	2	native	Stolz	Rührung	Freude
erhebend.378	378	erhebend	elevating	19	2	native	Stolz	Ruhe	Fokus	Kameradschaft
erhebend.379	379	erhebend	elevating	29	2	native	DragonBallZ	Proteinbiosynthese	ATP	Weltfrieden	Terrorismus
erhebend.380	380	erhebend	elevating	20	2	native	keine_Ahnung
erhebend.381	381	erhebend	elevating	21	1	native	Glück	Spannung	Freude	Aufregung	Bauchkribbeln	Zufriedenheit
erhebend.382	382	erhebend	elevating	22	2	native	Zufriedenheit	Glücklichkeit
erhebend.383	383	erhebend	elevating	20	2	native	Genugtuung	Freude	Stolz
erhebend.384	384	erhebend	elevating	19	2	native	Anerkennung	empfangene_Zuneigung	bestandene_Herausforderung	Fröhlichkeit
erhebend.385	385	erhebend	elevating	25	2	nonnative	Freude	Glück	Gelassenheit	Entspannung
erhebend.386	386	erhebend	elevating	19	1	native	Freude	Anspannung	Aufregung	Trauer	Wut	Hass	Furcht	Triumph	Schmerz
erhebend.387	387	erhebend	elevating	23	2	nonnative	Freude	Macht	Glück
erhebend.388	388	erhebend	elevating	21	2	native	Motivation	Traurigkeit	Heiterkeit	Schreck
erhebend.389	389	erhebend	elevating	20	2	bilingual	Glück	Freude	Erfolg	Teamgeist
erhebend.390	390	erhebend	elevating	31	1	native	Ruhe	Stimmung
erhebend.391	391	erhebend	elevating	22	1	native	Glück	Freude	Freiheit
erhebend.392	392	erhebend	elevating	24	2	native	Glück	Spaß	Freiheit	Reinigung	Freude	Freunde	Gelassenheit	Lachen
erhebend.393	393	erhebend	elevating	21	1	native	Freude	Liebe	Glück	Friede	Wärme	Lebenslust	Spaß	Erfüllung
erhebend.394	394	erhebend	elevating	21	1	native
erhebend.395	395	erhebend	elevating	20	1	native	Stolz	Erschöpfung	Glück
erhebend.396	396	erhebend	elevating	20	1	nonnative	Freude	Stolz
erhebend.397	397	erhebend	elevating	20	2	native	Freude	Trauer	Wut	Freude2	Hass	Überwältigung
erhebend.398	398	erhebend	elevating	23	2	nonnative	Traurigkeit	Niedergeschlagenheit	Hoffnungslosigkeit
erhebend.399	399	erhebend	elevating	26	2	native	Tod_eines_Charakters_in_einem_Film_mit_dem_man_sich_identifiziert_(sprich_der_einem_nicht_komplett_fremd_war)
erhebend.400	400	erhebend	elevating	22	2	native	Erschütterung	Hass	Wut	Abwendung	Einsamkeit
erhebend.401	401	erhebend	elevating	23	2	native	Wut	Entrüstung	Ekelerregen	Vorwurf	Anklage	Lüge	Relativierung	Ertappen	Misstrauen	Erinnerungsabänderung	Neubewertung
erhebend.402	402	erhebend	elevating	23	1	nonnative	\Traurige\_Bilder	Unfall
erhebend.403	403	erhebend	elevating	19	1	bilingual	Glück	Stärke
erhebend.404	404	erhebend	elevating	30	1	native	Stärke	Freude	Euphorie	Spannung	Überraschung	Wissen	Klugheit	Intelligenz	Konsens
erhebend.405	405	erhebend	elevating	21	2	bilingual	Freude	Trauer	Mitleid	Genugtuung
erhebend.406	406	erhebend	elevating	20	2	native	Freude	Frustration	Mitleid	Trauer	Bewunderung	Zufriedenheit	Genugtuung
erhebend.407	407	erhebend	elevating	23	2	native	Freude	Spaß	Spannung	Trauer	Begeisterung
erhebend.408	408	erhebend	elevating	23	2	native	Spaß	Entspannung	Kraft
erhebend.409	409	erhebend	elevating	40	2	native	Freude	Spannung	Angst
erhebend.410	410	erhebend	elevating	20	2	native	Freude	Mitgefühl
erhebend.411	411	erhebend	elevating	21	1	native	Freiheit	Spannung	Abenteuer	Weite
erhebend.412	412	erhebend	elevating	21	2	native	Freude	Zufriedenheit
erhebend.413	413	erhebend	elevating	21	2	native	Glück	Freude	Überraschung	Zufriedenheit	Fassungslosigkeit
erhebend.414	414	erhebend	elevating	21	1	native
erhebend.415	415	erhebend	elevating	22	1	native	Freude	Interesse	Spaß
erhebend.416	416	erhebend	elevating	21	2	native
erhebend.417	417	erhebend	elevating	23	1	native	Glück	Zuversicht	Freundschaft	Liebe
erhebend.418	418	erhebend	elevating	21	2	native	Freude	Bestätigung
erhebend.419	419	erhebend	elevating	19	2	native	Verzweiflung	Unverständnis	Mitgefühl	Zweifel	Gelassenheit
erhebend.420	420	erhebend	elevating	20	2	native	Angst	Anspannung	Neugier	Selbstbewusstsein	Verunsicherung
erhebend.421	421	erhebend	elevating	21	2	native	Freude	Angst	Anspannung	Langeweile
erhebend.422	422	erhebend	elevating	20	2	native	Freude	Entspannung	Aufregung	Angst
erhebend.423	423	erhebend	elevating	28	2	native	Freude	Glück	Zufriedenheit	Selbstbestätigung
erhebend.424	424	erhebend	elevating	23	1	native	Freude	Erleichterung	Lebensfreude	Energie
erhebend.425	425	erhebend	elevating	20	2	native	Unbeschwertheit	Aggressivität	Lust	Hass
erhebend.426	426	erhebend	elevating	21	2	native	Gänsehaut
packend.427	427	packend	gripping	27	1	native	Streit	Freundschaft	Vergebung	Lachen	Herzrasen	Aufregung	Freude	Ungewissheit	Dankbarkeit	Erleichterung	Zuversicht
packend.428	428	packend	gripping	27	1	native	Gänsehaut	Trauer	Rührung	Kraftlosigkeit	Resignation
packend.429	429	packend	gripping	22	2	native	Sehnsucht	Verzagtheit	Machtlosigkeit
packend.430	430	packend	gripping	23	1	nonnative	Einsamkeit	Angst	Trauer	Freude
packend.431	431	packend	gripping	22	1	native	Trauer	Hoffnung	Freude	Glück
packend.432	432	packend	gripping	22	1	native	Trauer	Hass	Wut	Mitleid	Spannung
packend.433	433	packend	gripping	28	1	native	Rührung	Verbundenheit	Nähe	Tiefe	Sicherheit	Wut	Empörung	Traurigkeit	Hilflosigkeit	Fassungslosigkeit	Ohnmacht	Entsetzen	Verstörung
packend.434	434	packend	gripping	28	1	native	Gerührtheit	Traurigkeit	Mitfühlen	Wut	Fassungslosigkeit
packend.435	435	packend	gripping	21	1	native	Hass	Wut	Ekelerregen	Aggressivität	Genervtheit
packend.436	436	packend	gripping	23	1	native	Nostalgie	Vergangenheit_und_Zukunft	Undankbarkeit	Ungerechtigkeit
packend.437	437	packend	gripping	23	1	native	Rührung	Liebe	Wärme	Schauer	Übelkeit	Hitze	Enge	Schwäche
packend.438	438	packend	gripping	24	2	native	Trauer	Mitleid	Wehmut	Freude	Glück	Euphorie
packend.439	439	packend	gripping	22	1	native	Trauer	Glück	Spannung	Zorn	Freude	Ohnmacht	Fernweh	Tatendrang
packend.440	440	packend	gripping	22	1	native	Freude	Glückseligkeit	Verbundenheit	Liebe
packend.441	441	packend	gripping	23	1	native	Freude	Vorfreude	Erleichterung	Glück
packend.442	442	packend	gripping	24	1	native	Freude	Trauer	Angst	Glück	Liebe	Schmerz	Einsamkeit	Verlassensein
packend.443	443	packend	gripping	22	1	native	Freude	Glück	Spannung	Trauer	Angst	Verzweiflung	Aufregung	Stolz	Liebe	Hoffnung
packend.444	444	packend	gripping	23	1	native	Trauer	Sehnsucht	Freude	Verzweiflugn	Erleichterung	Vorfreude	Scham
packend.445	445	packend	gripping	20	1	native	Trauer	Freude	Aggression	Fassungslosigkeit	Sehnsucht	Angst	Machtlosigkeit
packend.446	446	packend	gripping	24	1	native	Herzklopfen	Freude	Spaß	Zufriedenheit	Geborgenheit	Überheblichkeit	Verbundenheit	Aufregung	Mitfiebern
packend.447	447	packend	gripping	26	1	native	Liebe	Enttäuschung	Trauer	Mitleid_mit_Opfer	Hass_auf_Täter	Überraschung
packend.448	448	packend	gripping	24	1	native	Trauer	Wut	Unverständnis	Mitleid	Traurigkeit
packend.449	449	packend	gripping	21	1	native	Stolz	Zufriedenheit	Glück	Ausgeglichenheit	Gelassenheit	Erschöpfung
packend.450	450	packend	gripping	23	1	native	Freude	Glück	Dankbarkeit	Stolz
packend.451	451	packend	gripping	22	1	native	Fassungslosigkeit	Sprachlosigkeit	Tränen	Freude	Trauer	Erbeben	Bauchkribbeln	zittrige_Hände
packend.452	452	packend	gripping	21	1	native	Losgelassenheit	Freiheit	Glückseligkeit
packend.453	453	packend	gripping	22	1	native	Trauer	Freude	Vergnügen	Glückseligkeit	Zufriedenheit
packend.454	454	packend	gripping	22	2	native
packend.455	455	packend	gripping	22	2	native	Trauer	Liebe	Angst	Glück	Leiden	Qual	Gänsehaut
packend.456	456	packend	gripping	22	2	native	Trauer	Glück	Liebe	Hass	Freude	Hilflosigkeit	Angst	Wut	Freiheit
packend.457	457	packend	gripping	21	1	native	Trauer	Mitgefühl	Begeisterung	Weite	Liebe	Respekt
packend.458	458	packend	gripping	21	1	native	Trauer	Hilflosigkeit	Verzweiflung	Aussichtslosigkeit	Elend	Wut
packend.459	459	packend	gripping	23	1	native	Trauer	Angst	Hilflosigkeit	Leichtigkeit	Freude
packend.460	460	packend	gripping	22	1	native	Traurigkeit	Leere	Erleichterung	Anspannung	Unwohl	Einsamkeit
packend.461	461	packend	gripping	24	1	native	Verwirrung	Leichtigkeit
packend.462	462	packend	gripping	30	1	native	Stress	Hass	Wut	Aufregung	Spannung	Freude	Aufmerksamkeit	Kribbeln
packend.463	463	packend	gripping	24	1	native	Wut	Trauer	Einsamkeit	Hilflosigkeit	Schuldigkeit
packend.464	464	packend	gripping	23	1	native	Wut	Trauer	Freude	Sonnenschein	Enttäuschung	Glücksmomente	Leben
packend.465	465	packend	gripping	26	1	native	Trauer	Fassungslosigkeit	Freude	Glück	Angst	Wut	Bewunderung
packend.466	466	packend	gripping	22	1	native	Frieden	Euphorie	Größe	Weite	Grenzenlosigkeit	Volkommenheit	Alles_ist_eins	Gott	Dankbarkeit	Wärme
packend.467	467	packend	gripping	26	2	native	Freude	Spaß	Bestätigung	Frustabbau	Energie	Übermut	Euphorie	Gedanken	Bier	Freude2
packend.468	468	packend	gripping	21	1	nonnative	Adrenalin-Kick	Glück	Lampenfieber	Freude	Gefühl_des_\Alles_ist_Erreichbar\	Stress	Lebendigkeit
packend.469	469	packend	gripping	25	1	native	Trauer	Wut	Freude	Unfassbarkeit	Aufregung	Glücklichkeit
packend.470	470	packend	gripping	22	1	native	Tod	Liebe	Erfolg	Prüfung	Reisen	Zeitdruck	Stress
packend.471	471	packend	gripping	23	2	native	Freude	Mut	Gänsehaut	Zittern	Kraft	Nervosität	Angst	Stress	Hoffnung	Lautstärke
packend.472	472	packend	gripping	22	1	native	Freude	Nervosität	Spannung
packend.473	473	packend	gripping	29	2	nonnative	Film
packend.474	474	packend	gripping	21	1	native	Glück	Mitleid	Wut	Hilflosigkeit	Zufriedenheit
packend.475	475	packend	gripping	25	1	native	Trauer	Schmerz	Hilflosigkeit	Niedergeschlagenheit	Freude	Euphorie	Aufgeregtheit	Erregung
packend.476	476	packend	gripping	22	1	native	Glück	Freude	Fassungslosigkeit
packend.477	477	packend	gripping	25	2	native	Schönheit	Frühling	Sonne	Ärger	Regen	Segeln	Wind	Freiheit	Freude	Spannung	Enttäuschung	Süße	Sieg	Rausch
packend.478	478	packend	gripping	21	1	native	Hass	Angst	Trauer	Freude
packend.479	479	packend	gripping	34	1	native	Trauer	Aufgelöstheit	Gleichgültigkeit	Ausblenden_von_allen_anderen_Menschen	Überdimensionale_Aggressionsbereitschaft
packend.480	480	packend	gripping	28	1	native	packend	herzergreifend	traurig	schön	liebevoll	anmutig	stimmig	grandios	faszinierend
packend.481	481	packend	gripping	27	1	native	Angst	Freude	Berührung
packend.482	482	packend	gripping	21	1	native	Trauer
packend.483	483	packend	gripping	20	1	native	Freude	Spaß
packend.484	484	packend	gripping	19	2	native	eigener_Theaterauftritt
packend.485	485	packend	gripping	32	2	nonnative
packend.486	486	packend	gripping	23	2	native	Traurigkeit	Fröhlichkeit	Mut	Liebe	Freundlichkeit	Frohsinn
packend.487	487	packend	gripping	31	2	nonnative	Liebe	Mitgefühl	Freude	Ärger	Zorn
packend.488	488	packend	gripping	26	1	native	Ergriffenheit	Trauer	Glückseligkeit	Verliebtheit	Glück	Vollkommenheit
packend.489	489	packend	gripping	21	1	nonnative	Trauer	Verlust	Einsamkeit	innere_Leere	Betrübtheit
packend.490	490	packend	gripping	22	2	nonnative	Blamage	Enttäuschung	Unglück	puh
packend.491	491	packend	gripping	19	1	nonnative	Tod_in_der_Familie	Liebe	Trauer	Angst	Gefühlschaos
packend.492	492	packend	gripping	21	1	native	Spannung	Freude	Ergriffenheit	Traurigkeit
packend.493	493	packend	gripping	20	1	native	Trauer
packend.494	494	packend	gripping	20	2	native	Orgasmus
packend.495	495	packend	gripping	21	2	native
packend.496	496	packend	gripping	20	2	native
packend.497	497	packend	gripping	21	2	native	Trauer	Verzweiflung	Verwirrung	Fassungslosigkeit
packend.498	498	packend	gripping	21	1	native	Hass	Liebe	Freude
packend.499	499	packend	gripping	24	1	native	Trauer	Angst	Wut	Krankheit	Leid	Tränen	Schmerz
packend.500	500	packend	gripping	24	1	native	Freude	Trauer	Genugtuung
packend.501	501	packend	gripping	24	2	native	Liebe	Glück	Freude
packend.502	502	packend	gripping	24	2	native	Zufriedenheit	Glück
packend.503	503	packend	gripping	22	2	native	Langeweile	Frohsinn	Liebe	Angst	Wut	Hass	Trauer
packend.504	504	packend	gripping	24	1	native
packend.505	505	packend	gripping	19	1	native	Liebe	Traurigkeit	Fernweh
packend.506	506	packend	gripping	23	2	native	Trauer	Wut	Glück	Freude	Enttäuschung
packend.507	507	packend	gripping	56	1	native	Angst	Fieberhaftigkeit	Freude	Zweifel	Erleichterung
packend.508	508	packend	gripping	23	1	native	Freude	Freunde	Liebe	Hoffnung	Schicksal	Krankheit	Tod	Familie
packend.509	509	packend	gripping	46	1	native	Angst_um_Freund_wenn_er_in_Brandung_springt
packend.510	510	packend	gripping	21	2	native	Tod	Krankheit	Sport	Liebe	Tanzen
packend.511	511	packend	gripping	21	2	native	Erleichterung	Freude	Trauer	Wut
packend.512	512	packend	gripping	25	2	native
packend.513	513	packend	gripping	38	1	bilingual	Schönheit	Bewunderung	Einzigartigkeit
packend.514	514	packend	gripping	20	2	native	Spannung	Gänsehaut	Freude	Elektrizität	Power	Flow	Glück	Überlegenheit	Faszination	Macht
packend.515	515	packend	gripping	20	2	native	Anspannung	Freude	Nervosität
packend.516	516	packend	gripping	28	2	native	Verwunderung
packend.517	517	packend	gripping	21	1	native	Tod	Wut	Trauer	Hilfslosigkeit	Geborgenheit
packend.518	518	packend	gripping	27	2	native	Sex	erster_Sex	Sport	Sonnenbaden	Pudding_essen	Brüste1	Brüste2	Brüste3	Brüste4	Brüste5
packend.519	519	packend	gripping	31	2	native	Tod	Krankenhaus	Leid	Träne	Freude	Stolz	Kraft	Enttäuschung	Trauer
packend.520	520	packend	gripping	22	1	native	Glück	Erregung	Freude	Aufregung	Anspannung	Tatendrang	Druck
packend.521	521	packend	gripping	20	2	native	Freude	Erleichterung	Erregung	Trauer	Hoffnung	Druck
packend.522	522	packend	gripping	22	1	nonnative	Aufregung	Angst	Spannung	Verzweiflung
packend.523	523	packend	gripping	20	2	native	Glück	Entspannung	Freude
packend.524	524	packend	gripping	20	1	native	Freude
packend.525	525	packend	gripping	21	2	bilingual	Freude	Bier	Freunde	Krabben	Brot
packend.526	526	packend	gripping	19	1	native
packend.527	527	packend	gripping	20	1	native	Freude	Trauer
packend.528	528	packend	gripping	21	2	native	emotionaler_Tiefpunkt:_Mathe-Klausur
packend.529	529	packend	gripping	31	2	native	Glück	Erleichterung	Bestätigung
packend.530	530	packend	gripping	19	1	native	Gänsehaut	Freiheitsgefühl
packend.531	531	packend	gripping	21	2	native	Abitur_bestanden	Freude	Druck
packend.532	532	packend	gripping	20	2	native	Frust	Trauer	Druck	Freude
packend.533	533	packend	gripping	20	1	native	Trauer	Langeweile	Spaß
packend.534	534	packend	gripping	20	2	native	Freude	Glück	Zufriedenheit	Unbehagen	Angst
packend.535	535	packend	gripping	20	2	native	Freude
packend.536	536	packend	gripping	21	2	native	Liebe	Enttäuschung
packend.537	537	packend	gripping	21	2	native	Trauer	Verzweiflung	Mut
packend.538	538	packend	gripping	22	2	native	vor_einer_Weile_las_ich_das_Buch_\grünerTeufel\_von_Robin_Moore.Es_handelt_über_die_amerikanischen_...
packend.539	539	packend	gripping	21	2	native	Freude	Glück
packend.540	540	packend	gripping	20	2	native	Freude	Erleichterung	Verzweiflung
packend.541	541	packend	gripping	19	2	native
packend.542	542	packend	gripping	21	1	native
packend.543	543	packend	gripping	22	2	native
packend.544	544	packend	gripping	23	2	native	Stolz	Ehrfurcht	Erstaunen	Glück	Trauer	Hass	Freude
packend.545	545	packend	gripping	28	2	native	Freude	Spaß	Anstrengung	Anspannung	Schönheit
packend.546	546	packend	gripping	22	2	native	Spaß	Trauer	Freude	Rausch	Liebe	Reue
packend.547	547	packend	gripping	23	2	native	Extase	Rausch	Freude
packend.548	548	packend	gripping	26	2	native	Freude	Begeisterung	Erleichterung	Ungeduld	Verzweiflung	Trauer
packend.549	549	packend	gripping	25	2	native	Freude	Trauer
erschütternd.550	550	erschütternd	shattering	21	2	bilingual	Angst	Hilflosigkeit	Ekel
erschütternd.551	551	erschütternd	shattering	20	2	native
erschütternd.552	552	erschütternd	shattering	30	1	native
erschütternd.553	553	erschütternd	shattering	21	1	nonnative	Furcht	Unverständnis	Ekel	Scham
erschütternd.554	554	erschütternd	shattering	22	2	native	Angst	Schock	Trauer	Enttäuschung
erschütternd.555	555	erschütternd	shattering	62	2	native	Traurigkeit	Angst	Hilflosigkeit	Erstaunen	Wut
erschütternd.556	556	erschütternd	shattering	23	2	native	Erschütterung	Trauer	Schrecken	Angst
erschütternd.557	557	erschütternd	shattering	24	1	native	Erschütterung	Zurückweisung	Verletzung	Trauer	Traurigkeit	Kälte	Einsamkeit	Flucht	Übelkeit
erschütternd.558	558	erschütternd	shattering	23	1	nonnative	Angst	Trauer	Mitleid	Selbstidentifizierung	Überrumpelung_negativ
erschütternd.559	559	erschütternd	shattering	22	2	native	Enttäuschung	Leere	Taubheit	Abfindung	Leichtigkeit
erschütternd.560	560	erschütternd	shattering	21	1	native	nicht_lesbar	Enge	Weite	Ich-Verlust	Ich-Gewinnung	Mitleid	Mut
erschütternd.561	561	erschütternd	shattering	24	2	native	Trauer	Erschütterung	Enttäuschung	Enttäuschung2	Fassungslosigkeit
erschütternd.562	562	erschütternd	shattering	24	1	native	Angst	Trauer	Furcht	Sprachlosigkeit	Bedrücktheit	Schock
erschütternd.563	563	erschütternd	shattering	23	2	native	Hass	Unverständnis	Schmerz	Wut	Mitleid	Hoffnung
erschütternd.564	564	erschütternd	shattering	27	2	nonnative	Begeisterung
erschütternd.565	565	erschütternd	shattering	23	1	native	Unsicherheit	Mitgefühl	Wut	Traurigkeit
erschütternd.566	566	erschütternd	shattering	24	2	native	Trauer	Verzweiflung	Wut	Hilflosigkeit
erschütternd.567	567	erschütternd	shattering	21	1	native	Dramatik	Furcht	Angst	Trauer	Sorge	Schrecken
erschütternd.568	568	erschütternd	shattering	21	1	native	Schock	Taubheit	Übelkeit	Verkrampfung	Eingeweide_ziehen_sich_zusammen	Schwindel	Gleichgültigkeit	kein_Schmerzempfinden	kann_nicht_sprechen
erschütternd.569	569	erschütternd	shattering	21	1	native	Betroffenheit	Scham	Hilflosigkeit
erschütternd.570	570	erschütternd	shattering	22	2	native	Verwirrung	Berührtheit	Klarheit	Stille	Fassungslosigkeit	nicht_lesbar	Dissoziation
erschütternd.571	571	erschütternd	shattering	51	2	nonnative	nicht_lesbar	Schock	Nüchternheit
erschütternd.572	572	erschütternd	shattering	NA	1	native	Ohnmacht_tatsächlich	Gefühlslosigkeit	Leere	Gelähmtheit	Ratlosigkeit
erschütternd.573	573	erschütternd	shattering	67	2	nonnative	Schreck	Frucht	Terror	Unverständnis	Angst	Hilfe	Abscheu	Flucht	Pathos	Freund	Kinder	Lähmung	Unmacht	Schmerz
erschütternd.574	574	erschütternd	shattering	19	1	native	Schock	Angst	Mitleid	Freude	Überraschung	Verbundenheit
erschütternd.575	575	erschütternd	shattering	33	2	native	Leere	Zerrissenheit
erschütternd.576	576	erschütternd	shattering	24	1	native	Schreck	Überraschung	Ekel	Verblüffung	Unbehagen	Sprachlosigkeit	Entsetzen	Enttäuschung
erschütternd.577	577	erschütternd	shattering	20	1	native	Angst	Zweifel	Sprachlosigkeit	Schauer	Irritation	Wut	Hilflosigkeit
erhebend.578	578	erhebend	elevating	21	2	native	Enthusiasmus	Sentimentalität	Überwältigung	Freude
erhebend.579	579	erhebend	elevating	21	2	native	Erhabenheit	Größe	Flug	Zufriedenheit
erhebend.580	580	erhebend	elevating	21	2	native	Freude	Rührung	Leichtigkeit
erhebend.581	581	erhebend	elevating	20	2	native	Erkenntnis	Bewusstsein	Vollkommenheit	Schönheit	Wunder
erhebend.582	582	erhebend	elevating	27	1	native	Freude	Rührung	Aufregung	Hoffnung	Stolz	Liebe	Zuneigung
erhebend.583	583	erhebend	elevating	29	1	native	Leben	Freiheit	Freude	Euphorie	Hoffnung
erhebend.584	584	erhebend	elevating	28	2	native	Freiheit	Leichtigkeit	Freude	Spaß	Lachen	Flügel
erhebend.585	585	erhebend	elevating	22	1	native	Freude	Spannung	Zufriedenheit
erhebend.586	586	erhebend	elevating	20	2	native	Abiverleihung	Applaus_nach_Theateraufführung	Lektüre_von_Sartres_\les_maines_sales\_und_Klaus_Manns_\Speed\	Irritation	Freude	Begeisterung	Anregung
erhebend.587	587	erhebend	elevating	21	2	native	Hoffnung
erhebend.588	588	erhebend	elevating	21	1	native	Glück	Zufriedenheit	Erfüllung	Bestätigung	Freude
erhebend.589	589	erhebend	elevating	20	2	native	Aufregung	Freude	Spannung	Trauer	Beklommenheit	Kribbeln	Niedergeschlagenheit
erhebend.590	590	erhebend	elevating	22	2	nonnative	Adrenalin	Glück	Grenzverhalten	Leere	Angst	Sicherheit	Gemeinschaft
erhebend.591	591	erhebend	elevating	20	2	native	Trance	Losgelöstheit	Überwältigtsein	Freude	Euphorie	Ekstase
erhebend.592	592	erhebend	elevating	22	1	nonnative	mein_22._Geburtstag	Hochzeit_meines_Bruders	im_Theater	nicht_lesbar
erhebend.593	593	erhebend	elevating	22	1	native	Ruhe	Freude	Glück
erhebend.594	594	erhebend	elevating	21	2	native	Liebe	Glück	Freiheit
erhebend.595	595	erhebend	elevating	21	2	bilingual	Glück	Freude	Liebe	Spaß
erhebend.596	596	erhebend	elevating	22	1	nonnative	Freude	Angst	Konzentration	Bauchschmerzen	Zufriedenheit	Zweifel	Leere
erhebend.597	597	erhebend	elevating	22	2	native	Freude	Stolz	Glück	Zufriedenheit
erhebend.598	598	erhebend	elevating	20	1	native	Selbstständigkeit	Verantwortung	Freude	Zuneigung	Anerkennung
erhebend.599	599	erhebend	elevating	25	2	native	Verwunderung	Bewunderung	Begeisterung	Erschütterung	Glück	Liebe	Entrückung	Faszination
erhebend.600	600	erhebend	elevating	21	1	native	Naturverbundenheit	Erregung
erhebend.601	601	erhebend	elevating	22	2	native
erhebend.602	602	erhebend	elevating	31	1	native	Überwältigung	Glück	Erleuchtung
erhebend.603	603	erhebend	elevating	30	1	native	Glück	Freude	Rührung	Liebe
erhebend.604	604	erhebend	elevating	19	1	native	Glück	Erleichterung	Spaß	Freude
erhebend.605	605	erhebend	elevating	20	2	native	Glück	Kohärenz	Ausgelassenheit	Zufriedenheit	Liebe	Erregung
erhebend.606	606	erhebend	elevating	21	2	native	Stolz	Zufriedenheit	Selbstbewusstsein	Wertschätzung
erhebend.607	607	erhebend	elevating	21	1	native	Stolz	Zufriedenheit	Überlegenheit	Glück	Erleichterung
erhebend.608	608	erhebend	elevating	22	1	native	Glück	Freude	Rührung	Überraschung	Erleichterung	Euphorie	Zuversicht	Vorfreude	Zuneigung
erhebend.609	609	erhebend	elevating	20	1	native	Ergriffenheit	Mitleid	Trauer
erhebend.610	610	erhebend	elevating	21	1	native	Gelassenheit	Zusammengehörigkeitsgefühl	Stolz	Liebe	Vitalität	Lebendigkeit	Interesse
erhebend.611	611	erhebend	elevating	21	2	native	Wüste	Verwirrung	Glück	Laila	Liebe
erhebend.612	612	erhebend	elevating	22	1	native	Glück	Freude	Tränen	Freundschaft	Zuneigung	Liebe	Bestätigung	Zufall	Geborgenheit	Nervenkitzel
erhebend.613	613	erhebend	elevating	24	1	native	Betroffenheit	Freude	Vertrautheit	Zuversicht	Angst	Stress	Neugierde	Ungewissheit	Stolz
erhebend.614	614	erhebend	elevating	24	2	native	Leichtigkeit	Freude	Ergriffenheit	Selbstbewusstsein	Sicherheit	Vertrauen
erhebend.615	615	erhebend	elevating	20	1	native	Zufriedenheit	Glück
erhebend.616	616	erhebend	elevating	20	1	bilingual	Ausgeglichenheit	Freiheit	Kraft
erhebend.617	617	erhebend	elevating	20	2	nonnative	Mitleid	Traurigkeit	Zorn
erhebend.618	618	erhebend	elevating	22	2	native	Geburt	Kind	Leben
erhebend.619	619	erhebend	elevating	24	1	native	Glück	Freude	Erleichterung
erhebend.620	620	erhebend	elevating	23	1	native	Glück	Aufregung	Nervosität	Freude	Begeisterung	Spannung
erhebend.621	621	erhebend	elevating	20	1	nonnative	Freude	Glück	Liebe	Aufregung	Begeisterung
erhebend.622	622	erhebend	elevating	55	2	native	Glück	Wärme	Stolz	Mitgefühl	Zuneigung
erhebend.623	623	erhebend	elevating	21	1	nonnative	ängstlich	spannend	\schreckliche_Schönheit\	nah_der_Wahrheit_in_der_man_denkt_dass_man_sehr_leicht_seine_böse_Seite_finden_kann
erhebend.624	624	erhebend	elevating	22	2	native	Pathos	Sehnsucht	Trauer	Erregtheit
erhebend.625	625	erhebend	elevating	27	2	native	Angst	Trauer	Wut	Ratlosigkeit	Hilflosigkeit
erhebend.626	626	erhebend	elevating	23	2	native	Zufriedenheit	Freude	Stolz	Freude2	Erleichterung	Unsicherheit_Zukunft_betreffend	Erleichterung2
erhebend.627	627	erhebend	elevating	26	1	nonnative	Trauer	Freude	Wut	Enttäuschung
erhebend.628	628	erhebend	elevating	32	2	native	Freude	Glück	Aktivität	Mut	Lebensfreude
erhebend.629	629	erhebend	elevating	21	2	native	Hass	Wut	Liebe	Trauer	Freue	Erleichterung	Genugtuung
erhebend.630	630	erhebend	elevating	21	1	native	Glück	Geborgenheit	Zuneigung	Stärke	Nähe
erhebend.631	631	erhebend	elevating	25	2	native	Sehnsucht
erhebend.632	632	erhebend	elevating	22	2	native
erhebend.633	633	erhebend	elevating	22	2	native	Leuchten	nicht_lesbar	Exklusivität	Misanthropie
erhebend.634	634	erhebend	elevating	21	2	native	Freude	Liebe	Freiheit
erhebend.635	635	erhebend	elevating	25	1	bilingual	Aufregung	Freude	Vitalität
erhebend.636	636	erhebend	elevating	24	2	native	Freude	Unterhaltung	Empathie	nicht_lesbar	Lust	Leichtigkeit
erhebend.637	637	erhebend	elevating	23	2	native	Glück	Freude	Leichtigkeit
erhebend.638	638	erhebend	elevating	20	1	native	Freude_über_das_über-sich-hinaus-wachsen	Genugtuung	Übermut	Erkenntnisgewinn	Bestätigung
erhebend.639	639	erhebend	elevating	23	2	native	Glück	Leidenschaft	Ergriffenheit	Neugier
erhebend.640	640	erhebend	elevating	21	2	native	Stolz	Erregung	Glück
erhebend.641	641	erhebend	elevating	28	2	native	Glück	Erleichterung	Dankbarkeit	Freude
erhebend.642	642	erhebend	elevating	20	2	native	Betroffenheit	Mitgefühl	Ohnmacht	Trauer	Scham	Wut
erhebend.643	643	erhebend	elevating	24	2	native	Einheit	Verständnis	Bewusstseinserweiterung
erhebend.644	644	erhebend	elevating	20	2	native	Freude	Glück	Rausch	Erfülltheit
erhebend.645	645	erhebend	elevating	21	1	bilingual	Lachen	Lächeln	Erfüllung	Glück	Ruhe
erhebend.646	646	erhebend	elevating	20	2	native	Rührung	Empfindung	Erhabenheit	Gänsehaut
erhebend.647	647	erhebend	elevating	22	2	native	Einsicht	Mitgefühl	Sensibilität
erhebend.648	648	erhebend	elevating	21	1	native	Freude	Erhebung	Übermut	Sicherheit	Amüsement
erhebend.649	649	erhebend	elevating	22	1	native	Freiheit	Naturverbundenheit	Stärke	Unabhängigkeit	Zeitlosigkeit	Ruhe_&_Unruhe_gleichzeitig	Leichtigkeit
erhebend.650	650	erhebend	elevating	22	1	nonnative	Lächeln	Freunde	Familie	Glück	Kreativität	Genuss	nicht_lesbar
erhebend.651	651	erhebend	elevating	22	2	native	ich_habe_keine_Emotionen
erhebend.652	652	erhebend	elevating	26	2	native	Frieden	Erleuchtung	Kick	Freude	Liebe
erhebend.653	653	erhebend	elevating	21	2	native	Freude	Glück	Trauer	Ärger	Wut	Unglaube	Jubel
erhebend.654	654	erhebend	elevating	22	2	native	Trauer	Unverständnis	Leere	Sinnlosigkeit	Einsamkeit	Wut	Sehnsucht
erhebend.655	655	erhebend	elevating	22	2	native	Trauer	Traurigkeit	Nachdenklichkeit	Scham	Ungläubigkeit	Lähmung
erhebend.656	656	erhebend	elevating	22	2	native	Enthusiasmus	Begeisterung	Lebensfreude	Begierde	Trauer	Vergänglichkeit
erhebend.657	657	erhebend	elevating	28	1	nonnative	Überwältigung	Begeisterung	das_Nicht-mehr-sprechen-können
erhebend.658	658	erhebend	elevating	20	1	bilingual	Erstaunen	Faszination	Freude	Aufregung	Angst	Adrenalin	Spaß	Stolz	Freude2
erhebend.659	659	erhebend	elevating	22	2	native	Trauer	Mitgefühl	Freude	Glücksseligkeit	Zufriedenheit	Angst	Demut	Betroffenheit	Ratlosigkeit
erhebend.660	660	erhebend	elevating	24	1	native	Inspiration	Begeisterung	Gerührtheit	Freude	Überraschung	Nachdenken	Wärme	Exaltation	Extase
erhebend.661	661	erhebend	elevating	32	1	native	Liebe	Sehnsucht	Glück	Zufriedenheit	Dankbarkeit	Fröhlichkeit
erhebend.662	662	erhebend	elevating	26	2	native	Untergang	Chaos	nicht_lesbar	Leere	Stille	Hoffnung	Mystik	Glück	Neuanfang
erhebend.663	663	erhebend	elevating	19	1	native	Glück	Aufregung	Freude	Begeisterung	Betroffenheit	Erregung	Identifikation
erhebend.664	664	erhebend	elevating	22	2	native	Melancholie	Erkenntnis	Verbundenheit	Schönheit
erhebend.665	665	erhebend	elevating	25	1	native	Begierde	Hingabe	Glücksgefühl	Heiterkeit	Leidenschaft	Verbundenheit	Leichtigkeit	Zeitlosigkeit
erhebend.666	666	erhebend	elevating	23	2	native	Zufriedenheit	Begeisterung	Wohlempfinden	Glücksseligkeit
erhebend.667	667	erhebend	elevating	22	2	native	Freude	Weltschmerz	Betroffenheit	Vision	Ideen	Ziele	Sinn	Opferbereitschaft	Verbundenheit	Verlangen
erhebend.668	668	erhebend	elevating	24	2	nonnative	Unendlichkeit_und_Nichts
erhebend.669	669	erhebend	elevating	22	2	native	Schuld	Sühne	Erkenntnis	Freude	Interesse
erhebend.670	670	erhebend	elevating	22	1	native	Glück	Vollkommenheit	Freude	Dankbarkeit	Befreiung
erhebend.671	671	erhebend	elevating	21	1	native	Erleichterung	Erhabenheit	Vorfreude	Gelassenheit	Verwunderung
erhebend.672	672	erhebend	elevating	22	2	native	innerer_Friede	Freiheit	Glück	Ausgewogenheit	Weltverbundenheit
erhebend.673	673	erhebend	elevating	22	NA	native	Wärme	Interesse	Glück
erhebend.674	674	erhebend	elevating	22	2	native	Stolz	Erfolg	Können	Respekt	Talent	Begeisterung	Einsatz	Engagement	Freude	Spaß	Harmonie	Vollkommenheit
erhebend.675	675	erhebend	elevating	30	2	native	Freude	Frohsinn	Zuversicht	Stolz	Glücklichsein
erhebend.676	676	erhebend	elevating	20	1	nonnative	Euphorie	Glück	Freude	Epiphany	Welteroberungsgefühle	Verwirrung	Aufregung
erhebend.677	677	erhebend	elevating	20	2	native	Zorn	Wut	Belastung	Revolution
erhebend.678	678	erhebend	elevating	23	2	native	Euphorie	Glück	Unsicherheit	Überforderung	Freude
erhebend.679	679	erhebend	elevating	21	2	native	Glück	nicht_lesbar	Klarheit	Zusammenhänge	Bereicherung	Ganzheit	nicht_lesbar	Sinnhaftigkeit
erhebend.680	680	erhebend	elevating	21	2	native	Befreiung	Erhabenheit	Ruhe	Unbeschwertheit	Durchsicht	Überblick	Bestätigung	Fallen
erhebend.681	681	erhebend	elevating	21	1	native	Geborgenheit	Neugier	Euphorie	Zuversicht
erhebend.682	682	erhebend	elevating	22	1	native	Freude	Überraschung	Bewusstseinserweiterung	Zufriedenheit	Stille	Ruhe	Entspannung	Ausgeglichenheit
erhebend.683	683	erhebend	elevating	23	1	native	Erhabenheit	Größe	Liminalität	Genuss	Ausnahmezustand	Schweben	Herzrasen	stockender_Atem
erhebend.684	684	erhebend	elevating	25	2	native	Sprachlosigkeit	Erfüllung	Überwältigung
