# Supplementary material for: Towards a Psychological Construct of Being Moved
Source: PLoS One. 2015 Jun 4;10(6):e0128451. doi: 10.1371/journal.pone.0128451 (PMC4456364; doi:10.1371/journal.pone.0128451)
Supplement: S3 dataset — (CSV) [file pone.0128451.s003.csv]

concept	concept.eng	angespannt_entspannt	egoistisch_altruistisch	warm_kalt	weit_eng	erhebend_niederdrückend	ernst_spielerisch	bewegt_ruhig	geräuschvoll_still	schnell_langsam	erregend_beruhigend	fest_flüssig	grob_fein	tragisch_komisch	wach_müde	hungrig_satt	eingebunden_ausgeschlossen	klar_trübe	anziehend_abstoßend	angenehm_unangenehm	freudig_freudlos	hell_dunkel	kindlich_erwachsen	langweilig_interessant	sonnig_wolkig	starr_flexibel	lustig_nervig	maskulin_feminin	hart_weich	mächtig_fügsam	kräftig_schwach	nachdrücklich_zurückhaltend	überlegen_unterlegen	traurig_glücklich	offen_geschlossen	rational_emotional	schwer_leicht	sicher_unsicher	allein_zusammen	eckig_rund	groß_klein	participant_nr	language	age	sex	included
Angst	fear	1	4	3	1	3	3	1	4	1	4	3	4	2	1	4	4	7	1	4	7	7	1	1	5	5	7	4	1	NA	7	4	5	2	6	7	1	5	1	3	7	22	nonnative	18	fem	0
Angst	fear	3	4	4	4	4	3	5	5	3	4	4	4	4	5	4	4	4	4	5	4	4	5	4	4	4	4	5	4	4	3	6	4	4	6	4	4	4	2	4	4	23	nonnative	35	fem	0
Angst	fear	2	2	6	4	6	2	2	4	2	4	5	2	2	4	2	5	5	4	5	6	4	6	5	4	3	4	3	5	5	5	2	6	2	4	6	3	6	2	3	5	39	native	21	masc	0
Angst	fear	1	4	5	6	6	1	2	7	6	3	5	3	4	1	7	7	7	6	7	7	5	3	4	5	2	7	3	2	7	7	6	6	1	6	6	2	6	2	6	6	34	native	20	masc	0
Angst	fear	1	4	7	4	7	4	4	4	4	2	4	2	4	1	4	5	5	6	7	7	7	4	4	7	1	4	4	4	4	7	7	7	3	6	4	1	7	2	4	7	26	nonnative	25	fem	0
Angst	fear	4	3	6	6	5	3	2	6	4	3	5	3	3	2	6	3	4	3	6	4	6	5	3	6	5	5	2	5	3	6	5	4	3	6	6	3	5	2	4	3	38	native	21	fem	0
Angst	fear	2	1	6	6	6	3	3	4	2	4	4	2	2	2	4	3	2	6	7	7	6	3	4	6	2	6	1	4	7	5	5	5	1	6	6	4	6	2	4	6	29	native	19	masc	0
Angst	fear	2	1	4	4	6	3	4	5	4	2	4	2	2	6	1	7	6	6	6	7	6	4	2	4	2	7	4	4	6	6	4	6	1	5	4	2	7	1	1	4	36	native	23	masc	0
Angst	fear	3	NA	4	4	5	3	4	4	4	4	4	5	3	3	4	4	4	4	5	4	4	4	5	4	4	4	4	5	5	4	5	5	3	5	5	4	5	3	4	4	40	native	20	masc	0
Angst	fear	2	4	5	5	7	1	6	7	2	4	3	4	4	2	7	6	4	5	6	7	6	3	4	7	2	4	5	6	4	6	5	7	3	7	3	3	6	2	4	6	9	native	26	fem	0
Angst	fear	2	4	6	7	1	2	2	7	7	6	6	6	4	1	6	2	1	3	6	4	6	7	7	5	2	7	4	1	1	7	7	1	3	7	7	4	1	1	2	4	15	native	32	masc	0
Angst	fear	2	2	5	4	3	5	2	5	2	3	4	2	2	2	5	5	2	5	5	4	6	6	5	6	5	4	3	2	2	2	4	3	4	4	2	6	3	2	5	3	7	native	21	fem	0
Angst	fear	1	5	5	3	5	5	3	2	3	3	2	3	4	5	2	3	3	5	4	6	4	5	3	5	5	3	6	4	3	2	NA	4	3	5	4	5	3	2	3	6	13	native	21	masc	0
Angst	fear	1	4	4	4	5	4	3	4	4	4	4	4	4	2	4	4	4	4	6	4	4	4	6	4	4	4	4	4	4	4	6	4	2	4	7	2	5	3	4	4	20	native	19	fem	0
Angst	fear	2	1	3	4	1	4	7	6	6	4	1	7	6	3	7	2	5	6	6	4	6	7	3	6	2	4	2	2	1	3	4	1	4	4	1	3	2	2	5	6	35	native	21	masc	0
Angst	fear	1	1	1	5	6	2	1	6	2	1	3	3	2	1	6	2	6	6	7	6	6	5	6	6	5	7	2	2	2	6	6	6	3	2	2	5	6	2	2	6	30	nonnative	20	fem	0
Angst	fear	3	5	4	6	6	4	2	5	2	3	4	2	4	6	4	4	5	6	6	3	5	2	7	5	2	4	5	3	6	5	5	4	3	5	6	2	6	2	2	6	10	nonnative	23	fem	0
Angst	fear	2	2	3	4	4	2	5	5	6	5	3	1	3	1	3	5	5	4	5	6	6	5	3	5	3	6	1	2	4	2	6	4	3	6	4	2	5	2	1	5	21	native	23	masc	0
Angst	fear	1	1	1	1	1	1	1	1	1	1	1	1	4	1	1	1	1	1	1	1	1	7	7	1	7	7	1	1	1	1	1	1	4	1	1	NA	5	1	1	1	27	nonnative	19	masc	6
Angst	fear	5	5	4	4	4	2	3	5	5	4	2	3	4	4	4	3	3	3	3	2	2	5	6	3	4	3	6	4	4	3	5	4	5	2	1	4	3	4	4	1	19	native	21	fem	0
Angst	fear	2	4	5	4	4	3	3	5	3	3	5	4	4	2	4	4	3	4	4	5	5	3	5	5	3	4	4	3	2	3	4	4	4	5	6	4	5	4	4	4	8	native	21	masc	0
Angst	fear	2	1	4	2	1	4	1	3	1	2	6	1	2	1	1	6	1	1	4	3	4	4	7	4	5	4	2	1	1	1	1	7	4	3	7	6	7	2	2	1	6	native	19	fem	0
Angst	fear	2	4	6	4	4	3	6	7	2	2	5	4	4	4	4	4	4	6	6	6	5	4	7	7	1	1	7	7	7	7	7	7	1	4	7	4	6	4	4	4	37	native	18	masc	0
Angst	fear	2	6	4	4	6	2	3	5	2	3	4	4	4	2	1	2	2	3	6	4	4	2	4	5	2	4	6	5	6	6	6	6	2	4	5	4	6	5	4	5	32	native	19	fem	0
Angst	fear	2	5	4	6	6	3	4	7	3	2	3	4	3	6	6	5	5	5	5	5	6	4	5	5	3	4	4	3	6	6	6	6	3	5	5	2	6	2	3	5	18	native	20	fem	0
Angst	fear	5	1	6	NA	5	3	4	5	4	4	6	4	4	5	2	4	4	1	3	4	5	6	3	5	5	2	1	3	4	4	5	3	2	4	3	4	4	4	4	4	33	native	21	masc	0
Angst	fear	1	3	6	6	5	3	4	5	5	4	3	4	4	2	4	5	3	4	7	6	5	4	4	4	2	4	3	3	5	6	4	6	3	5	5	3	6	2	4	4	17	native	21	fem	0
Angst	fear	1	5	5	6	6	2	4	6	5	4	5	7	1	1	4	6	3	4	6	6	5	5	4	6	3	4	7	7	5	7	6	5	1	6	5	1	7	2	1	6	25	native	22	fem	0
Angst	fear	2	1	7	4	7	2	2	6	4	2	NA	4	2	1	4	7	6	5	7	7	7	4	4	7	4	6	4	6	6	4	4	6	1	7	7	1	7	1	4	NA	41	native	46	masc	0
Angst	fear	3	3	2	5	5	3	5	5	5	3	5	3	5	5	5	3	3	5	5	5	3	4	3	5	5	5	6	3	3	3	3	5	3	5	5	5	5	3	5	4	14	nonnative	26	fem	0
Angst	fear	2	4	6	7	7	2	4	7	4	2	2	1	7	1	7	7	4	6	6	7	7	1	6	4	4	7	4	4	1	7	1	6	4	6	7	2	7	1	2	2	12	native	20	fem	0
Angst	fear	4	NA	7	NA	NA	NA	NA	NA	NA	5	5	4	1	NA	NA	5	NA	2	2	3	3	4	NA	5	NA	4	2	NA	4	4	4	6	1	5	7	1	NA	3	4	4	24	nonnative	21	fem	0
Angst	fear	2	4	4	4	6	3	4	4	4	2	4	4	3	4	4	4	3	5	6	6	4	3	6	4	5	6	5	6	3	6	4	6	3	4	6	3	6	2	4	4	31	native	20	masc	0
Angst	fear	2	4	4	6	7	2	3	6	4	2	4	2	6	1	4	6	7	6	7	6	7	3	7	7	4	5	1	6	6	6	6	6	1	6	7	2	7	4	4	7	11	native	20	masc	0
Angst	fear	2	2	6	6	6	3	4	5	3	4	3	3	4	2	6	4	5	5	7	7	6	6	4	4	3	4	4	3	3	5	5	6	2	5	5	2	6	2	2	3	16	native	23	fem	0
aufgeregt	excited	2	3	2	4	3	2	2	2	4	2	4	2	4	1	4	4	4	4	4	2	4	7	7	4	4	5	1	2	2	2	1	2	4	4	7	4	2	4	2	2	95	native	30	masc	0
aufgeregt	excited	3	3	6	6	5	2	3	3	3	3	2	3	3	6	3	5	4	6	6	5	6	3	4	5	3	6	2	3	3	4	2	5	3	6	6	2	6	4	1	3	70	native	20	fem	0
aufgeregt	excited	4	6	2	5	4	2	3	3	4	3	4	4	2	5	1	6	2	3	4	2	4	6	3	6	3	5	1	3	5	4	5	4	3	5	6	4	4	2	2	3	73	nonnative	19	masc	0
aufgeregt	excited	1	4	3	7	2	2	1	4	2	2	5	3	4	2	4	5	3	5	6	4	6	4	5	5	5	6	7	2	2	2	3	4	4	4	7	2	5	1	2	2	94	native	18	fem	0
aufgeregt	excited	6	6	2	1	4	2	2	2	1	4	2	2	6	4	2	2	2	2	2	1	2	4	6	2	7	1	2	2	2	1	2	3	7	1	4	2	2	6	4	2	48	nonnative	20	masc	0
aufgeregt	excited	2	4	1	6	6	7	1	2	2	1	2	3	4	2	7	6	3	1	1	3	3	3	6	4	2	6	7	3	6	3	2	4	6	2	7	2	6	1	2	6	91	nonnative	22	fem	0
aufgeregt	excited	2	4	3	2	2	5	2	3	3	3	2	3	4	1	1	3	4	3	4	1	4	4	6	4	5	4	2	2	1	4	2	1	4	3	7	5	6	5	4	2	49	native	21	masc	0
aufgeregt	excited	2	2	2	2	3	5	1	2	2	1	5	2	4	1	4	4	3	2	4	3	2	2	7	1	6	4	3	3	1	1	2	6	5	2	6	3	4	3	3	3	77	native	20	fem	0
aufgeregt	excited	2	4	1	3	2	5	1	2	1	1	5	2	5	1	7	4	4	2	2	4	2	4	7	2	6	4	1	3	2	1	2	1	4	2	7	2	3	5	4	2	90	native	26	masc	0
aufgeregt	excited	2	7	1	4	1	3	1	3	1	6	7	7	1	1	2	7	1	4	1	1	1	4	7	1	7	1	7	2	1	1	1	1	7	1	2	7	1	5	7	1	87	nonnative	21	fem	0
aufgeregt	excited	2	2	7	7	6	1	7	7	6	2	4	2	3	4	1	1	3	4	7	6	7	7	1	7	2	6	4	7	6	7	2	1	1	4	7	2	7	4	4	4	71	nonnative	21	fem	0
aufgeregt	excited	1	1	1	6	6	1	1	4	5	3	2	5	1	1	4	7	1	3	7	7	3	7	4	5	3	2	2	2	4	2	4	3	4	2	5	4	2	2	4	4	44	nonnative	23	fem	0
aufgeregt	excited	5	2	3	4	3	5	2	2	2	2	5	5	4	2	2	4	3	3	2	2	3	4	6	2	4	5	4	5	4	3	5	3	6	3	7	5	5	2	5	3	67	native	26	masc	0
aufgeregt	excited	1	2	2	6	2	2	2	2	1	1	3	2	3	2	4	3	4	4	5	4	3	3	4	4	3	4	5	3	3	3	2	3	4	5	7	3	4	3	3	3	81	native	21	fem	0
aufgeregt	excited	2	2	3	4	3	2	1	3	3	2	4	4	4	2	2	5	3	4	4	4	4	5	5	4	4	4	4	3	3	4	4	4	4	4	7	4	4	4	3	4	64	native	25	fem	0
aufgeregt	excited	1	1	1	4	5	2	2	1	4	1	7	4	3	5	4	3	4	4	7	4	5	4	5	4	3	4	4	2	2	4	2	4	2	1	7	2	7	4	1	4	55	bilingual	22	fem	0
aufgeregt	excited	6	4	1	1	3	6	1	3	2	3	6	4	7	2	2	2	3	2	1	1	2	3	6	2	6	2	4	4	1	2	2	3	6	2	5	6	2	5	4	2	83	native	18	masc	0
aufgeregt	excited	1	3	2	6	4	6	2	2	6	2	5	2	4	1	1	5	4	3	4	4	5	4	3	4	1	6	4	7	6	1	6	6	4	6	5	3	7	4	5	6	53	nonnative	20	masc	0
aufgeregt	excited	1	3	4	5	4	4	1	2	3	1	6	3	4	4	3	4	4	4	4	4	4	4	5	4	4	5	4	5	4	2	2	4	4	4	6	2	5	3	4	4	69	native	25	masc	0
aufgeregt	excited	1	3	4	5	4	3	1	5	4	2	3	3	4	1	7	5	4	5	4	2	3	2	7	4	2	4	4	3	4	4	6	4	4	5	5	2	6	3	3	6	65	native	24	fem	0
aufgeregt	excited	2	3	4	5	3	5	2	2	2	2	5	4	5	2	4	4	2	3	2	2	2	3	6	3	6	3	6	4	2	3	2	2	5	2	6	5	5	4	3	2	92	native	21	fem	0
aufgeregt	excited	NA	1	5	NA	5	6	2	NA	3	3	NA	6	2	2	NA	3	5	5	3	1	3	7	5	5	4	3	5	2	NA	2	3	5	6	6	7	2	2	3	2	4	62	native	23	masc	0
aufgeregt	excited	2	4	4	4	4	4	4	1	1	1	5	2	4	2	4	4	2	4	4	4	4	4	7	4	2	4	4	3	2	2	3	2	4	4	7	4	4	4	5	2	80	native	21	fem	0
aufgeregt	excited	5	4	4	3	4	4	2	3	2	3	4	2	4	3	5	3	5	3	4	3	3	3	5	3	4	3	4	4	4	3	3	3	5	4	5	5	3	5	3	4	82	native	21	fem	0
aufgeregt	excited	3	2	2	6	6	6	1	5	6	2	2	1	2	2	6	5	1	4	2	2	3	2	5	1	1	2	3	6	2	1	5	3	2	1	2	2	2	2	2	1	54	nonnative	24	fem	0
aufgeregt	excited	2	6	6	NA	6	4	4	4	2	2	4	2	2	2	4	4	2	6	4	4	1	4	4	2	2	6	4	6	6	4	6	6	6	2	6	2	6	4	6	4	72	native	29	fem	0
aufgeregt	excited	7	7	2	5	NA	2	1	5	5	1	1	7	5	1	6	NA	2	4	5	2	1	7	6	1	7	6	4	4	4	2	NA	1	7	1	2	5	5	7	6	4	93	nonnative	27	fem	0
aufgeregt	excited	2	4	4	5	4	3	4	3	2	4	3	4	4	4	4	5	4	5	4	5	5	5	4	4	4	6	3	2	2	2	2	3	4	5	4	3	4	4	4	2	88	native	26	masc	0
aufgeregt	excited	1	4	1	4	4	4	1	1	1	1	4	4	4	1	4	4	7	4	7	4	4	1	4	4	1	7	4	4	7	1	4	7	4	4	7	4	7	4	4	4	68	native	25	fem	0
aufgeregt	excited	1	4	4	7	7	1	1	2	2	2	4	2	3	5	7	4	6	7	7	4	5	2	5	4	2	7	4	2	5	6	4	6	4	4	7	2	6	3	1	4	58	native	21	masc	0
aufgeregt	excited	5	5	3	3	1	6	2	3	2	1	2	4	6	1	6	2	2	3	2	3	3	6	6	3	6	2	5	5	2	4	3	1	6	2	7	4	2	6	5	3	52	native	21	masc	0
aufgeregt	excited	1	4	2	6	4	2	5	6	2	2	6	5	5	1	7	5	2	4	6	4	5	3	7	4	4	4	6	4	4	3	6	4	4	6	7	2	6	3	5	6	47	native	21	masc	0
aufgeregt	excited	1	1	1	2	4	1	1	1	1	1	4	4	3	1	7	3	2	6	5	4	3	7	7	4	2	4	4	4	2	4	1	4	4	2	7	1	4	1	1	1	79	native	21	fem	0
aufgeregt	excited	1	2	1	2	3	5	1	2	2	2	4	6	2	1	6	2	6	2	5	3	3	2	7	4	6	3	4	6	3	2	3	4	5	2	7	2	6	5	6	5	86	native	21	masc	0
aufgeregt	excited	2	5	3	4	4	4	4	4	2	4	4	3	4	2	4	4	2	4	4	3	4	4	5	4	5	5	3	2	4	2	1	4	4	4	5	4	3	5	3	2	74	native	25	masc	0
aufgeregt	excited	2	3	4	3	2	1	3	2	2	2	3	3	3	2	5	5	5	5	5	4	5	4	6	6	3	5	2	2	3	2	2	5	3	4	5	3	3	3	3	4	63	native	23	masc	0
aufgeregt	excited	1	4	6	3	6	1	6	6	4	3	4	3	3	1	2	4	6	3	5	7	5	3	5	6	1	5	5	6	6	6	6	6	3	6	7	2	7	3	2	1	59	native	21	fem	0
aufgeregt	excited	2	2	4	6	4	3	2	2	3	2	6	3	3	1	2	5	2	5	4	4	4	5	4	4	2	5	3	3	4	4	4	4	4	3	6	3	6	3	2	6	60	bilingual	22	fem	0
aufgeregt	excited	2	2	6	3	4	2	2	5	2	3	3	4	4	1	6	5	4	4	4	5	5	5	6	4	5	3	3	3	5	2	3	3	4	3	4	3	5	2	3	3	56	native	21	fem	0
aufgeregt	excited	2	3	3	3	2	6	1	2	2	2	6	4	2	1	3	5	5	5	5	2	1	2	6	4	6	4	7	1	3	2	5	6	6	6	6	3	4	3	4	4	57	native	22	masc	0
aufgeregt	excited	5	6	3	4	4	3	4	1	5	1	2	4	5	3	2	2	4	4	NA	3	4	4	6	1	6	1	3	5	4	3	4	5	6	6	6	3	5	3	NA	NA	46	nonnative	19	masc	0
aufgeregt	excited	2	3	5	4	6	2	1	2	3	1	4	3	3	2	6	5	5	4	5	7	4	4	5	6	3	5	5	5	3	3	1	5	1	5	6	3	6	2	4	4	42	native	21	fem	0
aufgeregt	excited	1	2	4	3	1	6	2	2	2	1	4	4	4	2	4	2	6	3	2	2	1	4	7	2	6	3	6	4	2	3	2	1	5	4	4	3	5	4	4	1	61	native	20	masc	0
aufgeregt	excited	2	3	2	3	3	3	1	1	3	2	6	2	2	3	6	6	5	6	6	5	3	6	5	5	6	7	7	5	4	3	1	6	3	3	7	3	6	2	3	2	85	native	20	masc	0
aufgeregt	excited	1	3	6	4	4	4	2	2	3	2	3	4	4	1	4	3	4	5	5	5	4	3	5	5	2	5	4	1	3	2	3	2	4	5	6	3	5	3	1	1	50	native	24	fem	0
aufgeregt	excited	1	4	2	2	1	5	1	2	2	1	2	4	5	2	3	3	2	2	2	2	2	2	6	2	3	5	2	4	2	2	2	4	6	2	6	6	3	4	3	2	51	nonnative	27	masc	0
aufgeregt	excited	1	2	2	7	6	4	2	2	2	1	5	4	5	2	2	4	3	1	4	2	2	3	6	2	5	4	6	6	2	2	3	2	6	1	7	5	4	3	6	2	76	native	18	fem	0
aufgeregt	excited	3	2	5	5	3	3	2	3	3	4	4	3	4	3	5	3	6	4	5	6	6	4	4	5	4	4	3	3	3	3	2	4	5	5	4	2	4	5	3	3	75	native	20	masc	0
aufgeregt	excited	3	3	1	4	1	7	1	2	2	2	6	5	4	1	7	2	5	4	6	1	1	3	6	3	2	4	6	5	6	5	2	5	5	2	5	6	6	7	5	6	45	native	20	fem	0
aufgeregt	excited	2	3	2	NA	NA	1	7	NA	3	NA	4	4	3	6	6	5	5	NA	5	5	5	3	3	4	3	5	3	NA	5	5	5	NA	3	6	5	2	6	2	4	4	66	nonnative	29	fem	0
aufgeregt	excited	6	3	5	3	4	3	3	3	1	6	3	4	4	3	4	4	4	3	3	4	4	4	5	5	6	4	4	3	5	2	4	3	4	4	2	3	2	3	2	3	89	nonnative	19	masc	0
aufgeregt	excited	1	3	5	5	2	3	2	2	3	2	2	3	3	1	6	6	3	5	6	4	6	3	6	5	5	6	4	2	1	2	4	2	1	5	7	2	3	4	2	3	43	native	21	fem	0
aufgeregt	excited	3	4	2	2	1	5	1	2	2	1	3	3	3	2	2	1	3	3	2	3	1	4	6	3	3	4	7	3	2	1	3	2	5	2	4	5	3	5	6	3	84	native	21	fem	0
aufgeregt	excited	2	1	2	2	2	2	2	1	2	1	7	2	3	4	7	4	7	4	4	4	7	5	6	6	6	4	2	7	1	5	3	2	4	6	7	3	6	2	6	1	78	native	20	fem	0
berührt	touched	6	5	3	2	3	6	6	2	2	4	3	2	7	7	6	4	6	1	5	2	6	5	5	6	6	1	2	2	3	2	2	2	5	4	6	2	5	7	7	2	106	native	21	masc	0
berührt	touched	2	2	7	6	7	5	1	6	4	2	3	1	1	6	1	7	4	2	6	2	6	1	6	1	6	6	4	1	2	5	2	4	1	2	7	2	6	1	6	4	98	native	21	fem	0
berührt	touched	3	4	4	1	2	6	2	1	2	2	6	4	3	2	3	6	2	3	2	2	2	3	6	2	6	3	4	6	2	2	2	3	6	2	6	4	3	2	6	2	142	native	21	fem	0
berührt	touched	3	3	6	4	3	2	5	6	5	2	NA	2	2	5	3	3	3	6	6	3	NA	6	3	2	5	6	5	2	2	3	6	1	5	2	2	2	2	2	3	2	137	native	22	masc	0
berührt	touched	1	3	6	6	7	2	1	2	1	1	6	6	1	2	4	5	6	6	6	5	6	1	5	6	5	6	6	5	5	6	3	5	3	5	7	2	7	2	2	7	96	native	20	fem	0
berührt	touched	2	7	4	6	1	7	3	7	1	2	7	7	7	7	3	1	2	1	3	1	1	1	7	1	7	4	7	7	1	3	6	1	7	3	6	7	1	1	7	1	97	nonnative	23	masc	0
berührt	touched	5	6	1	2	3	6	1	6	5	5	6	6	2	5	4	2	5	2	4	4	4	6	5	6	4	3	6	7	5	6	6	4	3	4	7	3	5	6	5	4	108	native	29	masc	0
berührt	touched	4	7	2	2	2	5	5	6	6	2	2	7	3	3	4	1	6	2	3	2	2	4	6	1	6	4	6	6	2	4	2	6	6	3	7	4	4	7	5	7	130	native	20	masc	0
berührt	touched	2	4	3	2	5	3	3	2	3	3	6	5	2	2	6	5	5	5	5	3	6	6	6	6	3	4	5	NA	3	2	6	3	3	5	6	2	7	2	2	3	118	native	24	masc	0
berührt	touched	3	1	2	6	5	4	4	5	2	1	4	4	5	5	5	3	3	4	7	2	6	6	4	3	6	5	6	5	2	3	4	2	4	1	4	2	3	4	2	4	123	nonnative	19	fem	0
berührt	touched	4	4	1	6	4	2	2	6	4	2	6	6	4	2	4	4	2	2	4	3	2	4	7	4	6	4	4	5	2	1	3	4	4	2	7	3	6	4	6	4	101	native	24	masc	0
berührt	touched	2	4	2	2	2	4	2	1	2	2	3	4	4	1	4	1	2	4	1	1	2	4	6	1	4	3	4	6	4	2	3	4	4	1	7	3	2	7	6	2	135	native	31	fem	0
berührt	touched	4	5	3	5	4	2	5	6	6	5	5	6	4	3	3	4	6	3	4	4	3	5	6	6	4	4	6	6	3	4	6	3	4	2	7	2	3	3	6	5	122	nonnative	28	fem	0
berührt	touched	3	6	4	5	6	3	4	5	4	4	4	6	3	5	6	4	5	5	6	7	6	4	4	6	3	4	4	5	4	5	5	5	1	6	5	2	5	2	4	5	138	native	24	fem	0
berührt	touched	7	1	7	1	7	7	1	4	1	4	1	NA	4	1	1	NA	3	NA	NA	1	4	1	7	1	7	7	7	1	4	3	NA	4	7	1	7	1	1	5	NA	4	125	nonnative	22	fem	0
berührt	touched	4	5	2	3	3	4	2	5	4	4	5	5	4	3	4	2	3	3	2	4	4	4	4	4	4	4	5	5	4	4	4	4	5	3	6	5	2	6	6	2	139	native	22	fem	0
berührt	touched	4	5	5	4	4	6	4	4	2	6	4	4	5	7	4	2	4	4	7	3	4	4	1	4	5	3	6	4	3	4	5	4	6	3	4	4	4	7	4	3	136	native	21	fem	0
berührt	touched	6	6	NA	4	5	NA	1	6	5	3	6	NA	3	4	4	2	2	2	6	5	1	1	4	NA	2	4	7	7	1	1	2	6	2	2	7	3	6	5	NA	1	100	native	26	masc	0
berührt	touched	5	6	1	2	3	4	2	6	1	3	6	1	4	1	2	2	2	2	3	2	2	2	7	2	5	2	5	5	2	1	4	4	4	2	7	3	5	4	2	3	99	native	27	masc	0
berührt	touched	4	NA	1	NA	NA	NA	1	4	4	1	4	NA	NA	NA	4	NA	NA	NA	4	NA	NA	NA	7	4	NA	NA	4	4	4	4	4	NA	4	4	7	4	4	4	4	4	105	native	29	fem	0
berührt	touched	7	4	NA	4	3	5	4	6	2	5	4	6	5	2	5	5	3	2	4	1	4	3	7	4	7	4	4	4	4	4	7	2	4	5	5	3	2	5	3	4	110	nonnative	22	fem	0
berührt	touched	3	6	2	3	2	2	3	5	5	3	6	6	5	3	4	2	5	2	2	2	2	5	6	2	6	2	6	5	6	6	3	3	6	2	6	5	5	6	6	2	133	native	25	masc	0
berührt	touched	7	4	1	4	2	5	1	2	3	5	6	5	5	2	2	2	1	2	1	1	1	6	6	1	6	4	7	7	3	2	2	4	7	1	6	7	1	6	7	2	109	native	20	fem	0
berührt	touched	4	NA	2	5	5	3	3	5	5	5	4	6	3	4	4	3	4	3	4	4	4	4	5	3	4	4	5	6	5	5	6	5	3	4	6	3	4	4	4	5	104	native	20	fem	0
berührt	touched	4	2	5	6	NA	6	6	4	7	3	5	6	NA	7	7	2	6	3	2	7	3	1	6	5	1	7	6	6	4	6	6	5	1	3	1	3	6	1	6	3	132	native	24	masc	0
berührt	touched	6	6	1	3	1	6	2	6	2	2	6	6	6	5	2	2	2	2	1	1	1	2	5	1	6	2	7	7	2	1	3	1	6	3	7	6	2	5	6	2	107	native	22	fem	0
berührt	touched	5	5	5	4	4	5	4	3	4	3	5	2	4	4	4	5	3	3	4	4	3	4	5	5	3	3	5	3	3	3	6	6	5	5	4	3	5	4	5	6	113	nonnative	21	NA	0
berührt	touched	6	6	1	6	2	7	3	2	2	2	4	6	4	1	1	2	5	1	1	2	1	3	6	2	6	3	6	6	1	2	3	1	7	2	7	7	2	7	6	2	114	nonnative	23	masc	0
berührt	touched	2	4	6	4	3	3	2	2	2	2	5	4	5	3	3	6	5	3	4	4	6	4	4	3	3	5	3	4	4	2	3	3	5	4	6	4	4	2	3	3	143	nonnative	24	fem	0
berührt	touched	5	6	2	4	2	4	2	5	5	3	5	5	3	2	4	2	4	3	3	4	4	1	6	4	5	4	6	6	4	5	4	5	3	2	7	4	5	4	4	5	144	native	25	masc	0
berührt	touched	2	3	2	4	3	7	5	6	4	2	3	6	6	1	4	6	1	2	1	1	3	2	3	1	7	1	4	4	3	4	4	3	7	4	5	5	4	1	4	4	124	native	21	fem	0
berührt	touched	5	6	2	1	2	2	6	6	6	7	4	7	4	3	4	2	2	2	2	3	2	2	7	4	5	3	5	5	4	4	5	4	3	3	7	3	4	4	6	1	146	native	22	fem	0
berührt	touched	3	4	4	3	5	5	3	6	6	5	5	5	3	6	1	2	3	4	5	3	5	4	5	2	6	5	1	6	4	3	5	5	4	5	5	3	5	4	5	4	111	native	23	masc	0
berührt	touched	2	6	2	2	3	6	2	4	2	2	5	4	3	2	2	2	4	4	3	2	2	2	6	2	5	2	6	6	2	2	1	2	6	2	7	6	3	2	4	2	116	native	22	fem	0
berührt	touched	5	4	1	4	3	5	2	2	3	2	6	5	4	2	5	3	4	2	1	1	1	3	6	1	4	4	4	6	4	2	3	4	7	5	7	5	3	5	6	2	117	native	25	masc	0
berührt	touched	3	4	3	3	3	6	3	4	3	2	5	5	4	1	2	2	2	2	3	3	2	3	6	2	6	4	6	6	4	1	3	3	6	3	7	6	6	5	6	3	112	native	23	fem	0
berührt	touched	3	4	3	5	4	4	3	2	3	3	5	5	3	4	3	4	4	3	3	2	4	4	5	4	4	4	4	4	4	2	3	4	4	3	6	4	5	5	3	4	127	native	24	masc	0
berührt	touched	6	4	3	5	3	2	2	2	2	3	6	4	3	5	1	6	6	4	5	4	3	6	6	4	4	5	4	4	2	3	4	4	4	2	5	4	4	3	3	2	129	nonnative	21	fem	0
berührt	touched	3	4	1	1	3	3	4	4	5	2	4	4	5	3	3	1	3	3	1	3	1	3	7	4	4	2	4	5	3	3	5	4	5	2	4	7	4	6	7	3	102	native	23	masc	0
berührt	touched	5	4	2	2	4	3	6	6	4	5	5	6	2	5	6	2	5	1	2	4	3	4	7	3	2	4	4	5	1	3	3	4	6	5	7	2	2	3	5	2	131	native	23	masc	0
berührt	touched	3	4	3	6	5	4	3	4	4	3	3	4	3	3	4	5	5	4	4	4	5	3	4	2	4	4	3	4	4	5	3	5	4	3	6	5	6	5	4	3	141	native	21	masc	0
berührt	touched	6	4	2	2	2	6	2	3	3	4	6	6	4	2	7	2	1	1	2	2	2	2	6	2	7	2	6	6	2	1	3	2	5	2	6	6	2	6	6	2	145	native	22	fem	0
berührt	touched	3	5	6	4	6	3	5	2	5	2	3	5	2	6	6	2	6	6	5	5	5	2	4	5	4	5	4	5	4	2	3	5	2	6	5	3	5	3	5	5	119	native	23	fem	0
berührt	touched	5	3	3	5	5	4	3	6	5	5	6	6	4	3	4	2	2	3	3	5	3	6	5	5	5	3	7	6	6	2	2	4	3	5	5	5	2	5	7	3	140	native	22	fem	0
berührt	touched	5	NA	4	NA	4	3	5	6	5	4	3	6	4	5	3	NA	4	4	4	4	5	3	4	4	4	4	4	6	4	6	6	5	4	5	7	3	5	2	6	4	128	native	20	fem	0
berührt	touched	4	6	2	1	1	5	5	5	2	4	4	4	5	1	2	1	4	4	2	1	1	4	7	1	5	1	3	4	1	2	4	1	7	1	4	4	2	7	5	2	121	native	22	fem	0
berührt	touched	1	5	4	1	1	6	3	2	1	1	7	7	4	3	6	7	6	1	3	3	7	1	6	7	7	6	3	7	3	7	3	1	3	1	3	7	6	1	1	5	147	native	22	fem	0
berührt	touched	3	4	3	5	4	5	3	4	4	4	5	5	4	4	4	4	3	3	5	4	4	4	5	5	4	5	4	3	3	2	4	3	4	5	6	3	5	4	4	3	115	native	21	fem	0
berührt	touched	5	7	2	1	4	7	3	3	2	1	7	6	3	2	2	4	3	2	5	1	5	4	6	1	5	2	6	2	2	5	5	4	4	5	6	6	4	6	6	3	120	native	22	fem	0
berührt	touched	3	6	2	1	1	3	1	1	6	1	1	7	4	2	1	1	2	2	5	2	3	7	7	2	6	4	6	1	6	5	4	5	7	1	7	7	4	7	6	1	103	native	22	masc	0
bewegt	moved	1	1	7	7	7	7	7	7	7	7	7	7	1	7	7	7	7	7	7	7	7	1	1	7	7	7	7	7	7	7	7	7	1	7	7	1	7	7	1	7	164	native	26	masc	0
bewegt	moved	2	6	2	6	1	5	2	1	1	1	6	7	5	1	2	5	1	1	2	1	2	5	6	2	6	4	1	6	1	1	1	1	6	2	5	2	5	4	3	2	166	native	21	masc	0
bewegt	moved	2	7	3	NA	3	6	2	2	2	2	NA	5	5	3	3	2	3	3	3	2	2	2	6	2	6	2	4	5	3	3	1	3	5	2	7	7	2	6	NA	NA	182	native	21	masc	0
bewegt	moved	3	5	1	3	3	3	5	6	5	5	5	6	4	4	5	4	3	2	2	1	3	3	6	3	4	4	7	7	5	3	6	5	4	5	7	4	5	4	5	4	168	native	21	fem	0
bewegt	moved	5	4	4	4	3	4	7	7	2	4	4	5	4	3	6	5	6	4	4	2	2	5	6	6	4	4	5	6	5	2	7	4	6	4	5	3	4	3	6	6	174	native	26	fem	0
bewegt	moved	6	4	2	6	1	5	3	4	2	4	5	5	6	3	5	2	3	2	6	2	1	3	6	1	6	2	6	6	2	4	2	1	6	2	4	7	3	7	7	4	160	native	21	fem	0
bewegt	moved	5	6	6	2	4	6	5	3	5	6	5	6	6	6	6	3	3	3	5	1	2	3	2	3	5	3	6	4	5	4	6	4	7	2	6	6	2	6	4	4	187	native	21	fem	0
bewegt	moved	5	6	2	2	3	6	3	3	3	3	6	4	4	2	4	2	2	3	1	2	2	3	5	2	6	2	6	6	3	2	4	4	7	2	6	7	2	5	5	3	188	native	21	fem	0
bewegt	moved	3	4	4	3	3	6	1	4	4	3	4	4	4	2	3	2	5	3	3	2	2	2	6	3	3	4	4	5	1	4	4	4	5	5	5	3	4	6	4	3	156	bilingual	20	masc	0
bewegt	moved	1	1	7	5	4	6	7	1	1	4	1	1	7	1	5	4	7	7	7	7	7	1	5	NA	1	5	1	1	1	7	7	1	1	3	1	1	5	2	1	1	167	native	24	masc	0
bewegt	moved	3	4	2	2	4	2	1	5	5	3	4	6	4	5	4	2	4	3	3	3	4	6	5	4	4	4	6	6	5	5	2	4	4	2	7	4	5	6	4	4	149	native	23	fem	0
bewegt	moved	1	5	2	3	3	4	1	7	5	3	6	7	4	3	6	3	5	4	4	2	4	7	6	6	6	4	7	6	4	5	2	5	5	2	7	3	5	4	6	3	204	native	21	fem	0
bewegt	moved	2	2	2	6	6	1	2	6	7	2	1	6	2	2	2	6	5	5	5	3	2	1	2	6	2	6	5	2	5	6	6	6	1	5	6	2	5	1	5	6	178	nonnative	22	masc	0
bewegt	moved	6	2	2	1	1	3	3	6	2	2	2	6	6	2	3	2	2	1	2	1	2	5	6	1	3	1	2	3	2	2	2	2	7	2	2	2	1	6	4	1	165	nonnative	21	masc	0
bewegt	moved	6	4	7	3	2	7	2	2	1	1	4	5	5	1	4	7	4	1	2	2	4	2	5	2	7	5	7	3	3	3	4	3	4	3	6	5	2	5	4	4	186	native	25	fem	0
bewegt	moved	NA	6	4	NA	4	NA	5	5	2	3	NA	4	4	3	NA	4	5	3	NA	4	6	5	6	4	NA	5	NA	NA	3	2	5	3	5	4	3	NA	4	5	NA	NA	184	native	20	masc	0
bewegt	moved	4	4	4	1	4	4	1	4	3	3	4	4	4	1	4	4	3	4	4	4	4	2	4	4	4	4	4	4	1	2	4	4	4	1	4	3	3	4	4	4	183	native	21	fem	0
bewegt	moved	3	3	5	3	3	3	3	3	3	3	3	3	4	3	4	4	4	4	6	3	5	5	5	5	4	4	3	3	2	3	3	2	4	4	6	3	5	3	3	2	158	native	21	fem	0
bewegt	moved	1	7	4	4	3	2	5	1	6	1	5	7	5	4	2	3	4	NA	3	3	4	5	5	4	2	5	7	4	2	7	5	6	6	2	4	2	5	3	5	7	185	native	25	fem	0
bewegt	moved	3	6	6	5	4	2	2	6	5	4	4	4	3	4	4	4	4	4	4	NA	5	NA	4	5	4	4	4	4	3	3	4	4	4	5	6	4	4	6	4	4	162	native	20	masc	0
bewegt	moved	2	1	5	3	3	1	1	3	2	3	3	1	3	1	3	3	4	4	5	4	7	6	4	7	3	3	1	1	5	2	3	4	1	4	4	3	3	2	2	1	198	nonnative	21	masc	0
bewegt	moved	4	6	4	5	5	2	1	5	4	2	4	4	3	4	5	2	4	4	4	3	4	3	6	4	6	4	5	5	NA	6	2	4	4	5	7	4	5	4	5	3	191	native	20	fem	0
bewegt	moved	1	5	1	6	4	3	1	1	1	1	3	4	3	1	1	4	2	1	2	4	6	1	7	2	6	3	7	3	4	1	1	1	4	3	7	2	1	3	1	1	196	native	21	fem	0
bewegt	moved	2	NA	2	2	2	5	1	1	1	1	4	4	4	1	4	4	4	4	NA	NA	NA	2	6	NA	6	NA	NA	6	2	2	2	2	NA	1	7	NA	NA	NA	7	1	200	native	28	fem	0
bewegt	moved	2	6	3	4	6	2	7	3	5	6	3	5	3	5	1	5	2	3	5	5	2	3	1	7	5	6	5	4	3	4	4	4	2	3	3	4	2	2	6	NA	195	native	20	NA	0
bewegt	moved	5	4	3	3	3	5	2	5	6	5	4	4	4	4	4	5	4	2	3	3	2	2	4	3	4	4	4	6	2	2	6	5	4	6	6	6	6	2	5	4	153	native	22	fem	0
bewegt	moved	4	4	3	2	4	4	1	4	3	2	5	7	4	4	4	4	4	4	4	4	4	4	6	4	5	4	4	4	2	4	4	4	4	4	6	4	4	4	4	4	173	native	32	masc	0
bewegt	moved	2	4	6	5	2	1	5	7	5	6	4	3	2	3	2	5	2	4	5	3	5	5	4	2	5	5	4	2	3	4	3	4	3	5	2	3	5	2	3	3	177	native	20	masc	0
bewegt	moved	3	5	2	NA	3	1	3	4	3	2	4	4	6	2	4	2	5	4	3	3	3	2	7	4	5	3	4	4	2	4	3	4	6	3	6	5	5	4	4	4	193	bilingual	20	masc	0
bewegt	moved	2	5	4	2	NA	5	3	2	4	2	3	2	5	2	5	6	3	5	NA	5	5	5	5	4	3	5	4	5	3	2	3	4	5	5	5	3	2	3	4	5	175	native	25	masc	0
bewegt	moved	4	4	3	3	3	4	2	5	2	3	5	5	4	2	6	3	4	4	3	3	2	6	6	3	5	4	7	7	2	5	5	3	5	2	7	5	3	4	5	3	152	native	21	fem	0
bewegt	moved	3	4	4	4	4	6	2	4	3	2	3	4	4	3	4	3	3	2	4	2	2	4	4	3	4	3	6	6	4	4	4	4	5	4	6	4	4	4	6	2	171	native	25	masc	0
bewegt	moved	4	7	1	1	1	7	1	2	2	2	7	4	2	1	1	2	5	1	4	2	3	5	6	4	5	5	5	6	4	2	1	4	7	1	7	4	2	3	5	1	150	native	26	fem	0
bewegt	moved	6	5	2	2	1	5	1	3	7	7	6	3	3	5	3	3	4	3	4	2	1	1	6	2	5	4	6	5	5	5	3	5	4	2	7	6	6	6	6	2	161	nonnative	21	fem	0
bewegt	moved	7	7	2	1	1	5	6	6	6	1	4	6	5	1	6	2	4	3	3	2	1	2	6	1	6	3	4	4	3	2	5	4	7	1	4	5	2	7	6	2	176	native	20	fem	0
bewegt	moved	3	4	4	6	4	6	4	4	4	4	4	5	4	4	4	4	4	4	5	4	4	6	4	4	4	5	5	4	4	4	4	4	4	4	4	3	4	4	4	4	179	native	24	fem	0
bewegt	moved	2	3	2	3	3	4	2	6	3	1	3	6	4	1	6	3	3	4	4	4	3	5	6	2	5	4	6	7	4	3	2	4	5	3	3	3	3	4	5	3	159	native	23	fem	0
bewegt	moved	1	4	2	5	4	3	1	1	1	1	2	6	5	2	2	4	2	3	3	4	4	2	7	4	4	2	7	7	4	2	2	2	4	4	7	4	3	3	3	2	189	native	21	fem	0
bewegt	moved	4	4	2	4	4	4	6	4	2	3	1	5	5	2	2	2	2	2	4	1	3	6	6	1	5	1	1	4	3	3	3	3	7	3	4	3	2	7	7	2	155	native	30	masc	0
bewegt	moved	3	7	2	3	1	2	3	6	5	4	6	6	3	5	7	5	4	3	3	4	4	5	6	4	6	4	4	5	2	2	2	2	2	3	6	5	2	6	6	4	148	native	26	masc	0
bewegt	moved	3	4	2	2	4	2	1	6	2	2	4	7	3	4	5	2	4	3	3	4	4	6	4	4	6	4	4	4	4	4	2	5	4	1	4	2	5	4	6	3	180	native	20	masc	0
bewegt	moved	3	4	4	6	5	4	2	3	6	4	5	5	4	2	6	5	1	3	4	4	6	6	6	5	5	6	6	7	3	4	2	3	3	4	7	2	4	1	5	4	163	native	22	fem	0
bewegt	moved	2	4	2	2	4	5	1	6	4	4	4	6	6	4	4	4	2	4	4	4	4	6	7	5	4	4	7	7	4	6	4	2	2	5	7	2	4	4	6	4	202	native	20	fem	0
bewegt	moved	2	5	2	3	2	4	2	2	3	4	4	4	5	3	2	2	3	4	2	3	3	3	5	7	5	3	4	5	3	3	3	4	6	2	2	5	2	5	4	5	190	native	21	fem	0
bewegt	moved	2	6	1	1	4	1	1	7	7	4	2	6	3	2	4	1	4	4	4	4	6	7	6	4	4	4	7	7	4	4	4	4	4	4	7	4	6	7	6	4	151	native	34	fem	0
bewegt	moved	3	4	5	5	6	3	5	5	6	5	5	5	3	5	5	3	5	5	5	5	5	NA	4	6	3	4	4	5	5	5	5	5	3	6	3	3	5	2	5	5	197	native	23	masc	0
bewegt	moved	2	5	2	3	2	6	1	2	2	2	6	3	5	3	4	3	4	4	3	3	2	2	6	3	6	4	4	5	3	3	3	3	6	2	7	5	2	6	5	3	170	native	23	masc	0
bewegt	moved	2	2	3	5	7	2	4	6	4	5	5	7	2	4	2	6	6	4	4	7	6	4	6	5	3	5	5	6	6	5	5	6	2	5	6	2	5	2	6	6	203	native	21	fem	0
bewegt	moved	4	4	5	2	4	7	1	4	1	4	6	4	2	4	1	4	4	4	2	2	6	4	6	2	7	7	4	1	1	2	4	4	4	4	1	3	1	2	2	4	199	nonnative	24	fem	0
bewegt	moved	2	NA	3	2	1	6	1	3	2	2	3	5	5	1	2	5	3	2	2	1	2	1	7	1	5	2	4	5	2	2	2	2	6	5	7	5	3	3	4	1	201	native	20	fem	0
bewegt	moved	1	4	2	4	2	6	1	1	2	2	4	6	4	1	6	4	2	2	2	4	2	3	5	2	6	4	7	4	2	2	2	3	5	2	7	6	4	5	6	2	154	native	21	fem	0
bewegt	moved	4	4	3	5	5	2	2	5	5	3	4	6	2	3	4	3	2	2	3	3	4	6	6	4	5	4	5	6	4	3	4	5	4	3	7	5	3	4	4	3	192	native	20	masc	0
bewegt	moved	5	4	4	4	5	4	2	3	3	3	5	5	2	5	6	4	4	2	5	5	6	5	1	7	6	5	2	4	4	5	4	5	3	5	2	4	6	1	6	5	181	nonnative	32	masc	0
bewegt	moved	3	5	2	4	3	4	2	1	3	4	5	6	4	2	4	4	3	3	3	2	3	2	5	4	5	2	3	6	5	2	2	3	5	2	4	5	4	6	5	3	157	bilingual	22	fem	0
bewegt	moved	2	3	1	4	1	6	1	2	1	2	4	4	2	6	5	5	4	2	3	1	5	2	6	4	3	6	5	6	5	5	3	4	6	4	7	4	5	1	4	4	172	native	24	fem	0
bewegt	moved	5	4	2	4	4	4	2	7	2	2	6	4	4	4	2	3	6	5	4	4	3	3	6	4	4	4	4	3	4	2	3	6	4	4	6	3	7	3	5	2	194	nonnative	23	fem	0
bewegt	moved	6	5	1	2	3	5	2	2	2	2	6	6	3	2	2	2	4	2	3	2	3	2	6	3	6	4	4	6	3	2	2	4	4	2	6	3	3	6	7	5	169	native	22	masc	0
Bewunderung	admiration	4	4	3	4	2	4	4	3	2	6	4	4	4	3	4	2	2	2	2	1	3	6	6	1	5	4	6	6	2	2	3	2	7	2	4	6	1	5	6	2	227	native	25	fem	0
Bewunderung	admiration	4	4	3	4	3	2	3	6	4	4	4	6	4	2	2	3	2	2	2	2	4	4	6	3	4	3	4	4	4	3	4	4	5	3	4	4	3	5	4	4	230	bilingual	38	masc	0
Bewunderung	admiration	4	4	3	4	4	5	4	3	4	3	4	5	4	3	4	4	4	3	3	2	2	4	5	2	5	4	6	6	3	4	3	4	5	2	6	5	4	5	5	3	214	native	20	fem	0
Bewunderung	admiration	7	4	3	4	5	4	5	3	4	4	3	3	4	6	3	4	3	4	4	7	3	2	1	3	5	4	6	6	4	5	4	4	4	3	6	4	5	4	5	5	215	native	29	masc	0
Bewunderung	admiration	4	4	2	3	4	6	5	7	6	2	4	6	3	4	2	4	2	1	4	2	2	1	7	1	5	4	6	6	4	2	4	3	7	5	5	6	1	4	6	2	212	native	19	fem	0
Bewunderung	admiration	3	3	4	3	4	4	5	5	3	4	3	3	4	3	6	4	3	4	5	2	2	2	6	3	5	4	4	2	4	3	5	5	5	5	2	3	2	6	2	3	211	native	20	masc	0
Bewunderung	admiration	2	3	6	2	3	6	2	5	2	2	3	5	4	2	2	4	3	2	6	3	3	2	6	2	2	4	2	3	2	2	6	1	4	3	1	4	6	6	4	2	226	native	21	fem	0
Bewunderung	admiration	4	4	3	4	3	4	4	4	3	2	4	4	4	3	4	4	3	3	4	2	4	4	5	3	3	4	4	4	3	3	3	4	4	3	5	4	3	4	4	4	219	native	26	masc	0
Bewunderung	admiration	2	5	2	4	3	4	NA	2	6	4	3	3	6	4	4	3	NA	3	3	3	2	2	5	3	4	4	4	2	4	5	3	2	3	NA	6	5	3	3	5	4	223	native	21	fem	0
Bewunderung	admiration	6	4	3	2	5	4	6	1	2	3	6	5	4	1	2	4	2	2	4	1	2	2	6	2	5	2	6	5	4	3	3	5	6	3	5	6	3	4	6	5	222	native	23	fem	0
Bewunderung	admiration	6	5	3	4	5	6	4	4	4	5	5	4	4	2	4	4	2	1	2	1	2	4	7	1	5	2	4	4	4	1	4	4	6	1	7	6	2	5	4	4	216	nonnative	22	fem	0
Bewunderung	admiration	5	4	2	4	2	6	4	3	4	5	5	5	5	4	5	4	6	5	4	2	4	3	5	2	4	5	5	6	4	5	3	4	6	3	6	3	5	4	4	2	213	native	20	masc	0
Bewunderung	admiration	4	5	3	3	3	5	2	3	5	3	3	3	5	2	6	2	5	3	2	2	3	4	5	3	3	3	4	4	4	3	4	4	6	2	6	3	2	5	5	3	208	native	27	masc	0
Bewunderung	admiration	6	5	3	2	3	5	4	3	5	3	5	5	4	3	2	5	3	2	2	2	2	2	5	2	5	3	4	5	2	1	3	2	6	2	5	4	4	5	5	2	229	nonnative	30	masc	0
Bewunderung	admiration	7	2	1	1	2	4	1	2	1	1	1	6	1	1	7	1	1	1	1	1	1	7	7	1	4	2	4	3	3	4	3	4	7	6	7	7	1	7	5	4	233	nonnative	22	masc	0
Bewunderung	admiration	2	2	2	7	1	2	1	2	2	1	3	2	4	1	2	1	6	1	1	2	2	2	7	2	2	1	4	4	1	2	1	1	7	2	7	4	3	3	2	1	210	nonnative	20	fem	0
Bewunderung	admiration	6	6	2	4	2	4	1	6	5	3	3	3	4	1	4	4	2	4	1	1	2	6	7	2	4	3	1	4	3	3	4	3	6	3	7	6	2	5	4	4	221	nonnative	20	masc	0
Bewunderung	admiration	4	6	3	3	3	4	4	5	4	1	6	5	4	2	5	5	2	1	3	3	3	2	7	3	6	3	4	4	3	2	2	4	4	2	7	3	5	6	5	3	217	nonnative	25	masc	0
Bewunderung	admiration	7	5	4	4	1	7	2	2	3	1	3	6	6	1	7	3	3	4	1	1	2	4	6	1	5	1	4	4	1	2	2	4	7	1	6	4	2	6	5	2	228	native	24	masc	0
Bewunderung	admiration	6	3	2	1	3	4	3	2	3	3	6	5	4	3	1	1	2	4	1	2	2	2	7	2	6	5	1	6	1	3	3	4	3	2	6	5	2	7	6	3	225	native	21	masc	0
Bewunderung	admiration	4	6	2	4	4	4	3	3	4	4	4	4	4	2	4	4	4	4	4	4	2	4	6	4	4	2	4	4	4	2	4	6	6	4	6	4	2	4	4	6	206	native	32	fem	0
Bewunderung	admiration	5	3	2	6	3	5	4	4	4	4	4	6	3	2	4	4	NA	1	3	3	2	6	7	2	5	4	5	6	2	2	4	4	6	3	7	4	2	3	6	2	224	native	20	masc	0
Bewunderung	admiration	3	4	2	6	2	4	2	2	2	2	6	6	3	2	7	4	2	2	2	2	1	4	6	2	6	2	7	2	2	2	2	2	6	2	6	2	2	6	6	2	231	native	20	masc	0
Bewunderung	admiration	3	5	3	3	3	4	3	4	4	3	4	4	4	3	4	3	3	NA	4	3	1	5	4	3	5	4	4	4	NA	2	3	5	4	3	5	4	3	4	4	1	205	native	25	fem	0
Bewunderung	admiration	4	3	4	4	5	4	3	4	4	3	4	4	5	4	4	5	2	2	5	3	4	4	3	4	5	4	4	3	5	NA	5	5	4	3	6	4	5	4	4	4	218	native	19	fem	0
Bewunderung	admiration	6	6	2	2	2	4	2	3	5	2	5	6	6	2	5	5	4	2	2	2	1	2	7	3	6	2	5	4	4	3	3	3	6	2	5	6	4	6	6	5	207	nonnative	22	fem	0
Bewunderung	admiration	3	6	2	2	1	6	1	1	1	2	2	6	6	2	6	3	1	2	2	2	2	2	7	2	6	2	4	1	1	1	3	2	6	2	7	6	2	6	6	2	232	native	21	fem	0
Bewunderung	admiration	3	2	3	4	1	6	3	6	1	2	3	4	4	2	3	4	7	1	1	2	2	1	6	2	6	2	5	6	4	3	2	4	4	1	7	6	7	7	6	6	209	nonnative	20	fem	0
Bewunderung	admiration	7	4	1	3	4	4	1	4	2	3	2	4	4	1	6	4	1	1	1	1	1	2	5	1	5	4	7	3	3	2	1	1	7	3	7	7	1	5	5	2	220	native	21	fem	0
Ekel	disgust	2	3	7	6	7	4	3	2	5	1	5	1	2	3	6	3	5	7	7	5	5	4	5	6	1	4	4	4	3	2	3	6	3	6	6	3	6	3	3	3	246	native	20	masc	0
Ekel	disgust	1	4	5	6	6	2	2	3	3	4	4	3	2	4	4	5	4	7	7	7	5	4	4	4	5	5	4	5	3	3	3	3	4	5	6	3	6	2	4	4	239	native	24	fem	0
Ekel	disgust	1	1	5	4	2	4	3	4	2	7	5	4	1	2	6	6	4	7	7	7	6	4	2	6	4	7	5	4	7	5	5	4	1	5	1	3	7	3	4	4	258	nonnative	20	fem	0
Ekel	disgust	3	3	7	4	4	2	2	5	4	1	1	4	NA	4	2	3	1	3	NA	7	7	5	7	5	7	5	4	NA	1	5	7	5	4	5	1	3	2	1	5	4	256	nonnative	19	masc	0
Ekel	disgust	2	4	4	4	6	2	2	2	2	3	5	5	3	2	6	4	6	7	7	7	6	3	5	5	5	6	4	6	2	3	3	6	4	5	7	2	6	4	5	4	234	native	24	fem	0
Ekel	disgust	1	3	5	5	4	1	2	5	5	3	2	3	3	3	6	5	3	7	7	7	6	5	5	7	2	6	3	2	6	2	4	5	2	5	3	3	6	3	4	4	236	native	19	masc	0
Ekel	disgust	2	3	5	4	6	2	2	2	2	3	3	3	4	2	6	3	6	7	7	6	5	5	3	7	3	7	5	3	4	4	3	5	4	6	6	2	4	6	3	3	248	bilingual	20	fem	0
Ekel	disgust	3	3	7	5	6	2	5	6	4	6	6	3	2	3	6	7	5	7	7	7	6	4	4	6	2	5	4	2	3	3	2	3	1	6	6	3	6	3	4	3	260	native	19	masc	0
Ekel	disgust	1	1	5	6	7	4	4	4	7	4	7	1	4	7	4	7	7	7	7	7	7	1	6	7	1	7	1	1	4	4	1	1	4	7	7	1	4	4	4	6	249	native	39	fem	0
Ekel	disgust	1	3	3	4	5	3	4	5	3	4	6	5	4	3	6	4	6	7	7	4	3	1	4	5	2	4	4	6	4	3	3	4	4	4	4	2	4	4	5	4	245	native	25	masc	0
Ekel	disgust	3	4	7	5	7	5	1	2	3	2	6	5	6	5	4	6	6	5	7	6	7	4	5	4	6	6	1	1	6	5	6	6	7	6	6	2	6	2	7	7	265	native	20	masc	0
Ekel	disgust	2	2	5	5	5	3	2	3	2	2	5	4	2	2	5	4	2	5	6	6	4	3	6	5	2	6	5	2	6	2	3	7	3	3	6	2	6	1	4	3	243	native	20	masc	0
Ekel	disgust	5	4	4	3	5	5	6	6	2	5	3	5	6	3	5	3	3	6	5	4	4	4	4	4	3	4	4	4	4	4	3	4	2	4	5	4	3	3	4	4	235	native	22	NA	0
Ekel	disgust	1	3	7	5	7	4	1	2	1	1	7	1	7	1	7	6	7	7	7	7	7	1	4	7	4	7	4	1	6	6	3	7	1	3	7	6	6	2	6	1	255	nonnative	20	fem	0
Ekel	disgust	2	2	2	6	5	6	2	3	2	2	6	1	6	2	7	4	6	6	6	6	6	3	7	7	6	6	1	7	2	5	7	4	4	5	5	3	6	2	6	5	254	nonnative	19	fem	0
Ekel	disgust	3	4	5	5	5	5	NA	3	4	5	4	3	4	5	NA	5	5	5	4	5	3	4	5	4	2	5	3	5	3	5	3	4	5	3	4	5	4	2	4	4	266	native	21	masc	0
Ekel	disgust	2	6	7	4	6	2	1	1	3	2	4	2	2	2	4	4	4	7	6	6	5	2	4	6	7	6	5	1	2	7	2	5	3	6	7	4	6	4	4	3	238	native	28	masc	0
Ekel	disgust	2	4	7	6	7	2	4	2	6	4	4	4	2	6	3	4	7	7	6	6	6	4	1	6	3	7	5	4	6	7	6	6	2	6	4	2	6	2	4	6	269	native	21	fem	0
Ekel	disgust	1	3	7	7	6	2	4	4	4	4	4	3	2	4	4	5	6	7	6	6	6	4	1	5	2	6	4	3	5	6	5	6	2	6	6	3	6	2	3	4	259	native	36	fem	0
Ekel	disgust	2	2	6	6	7	1	1	1	2	2	4	1	6	2	6	6	6	7	7	5	7	6	2	7	7	6	1	7	3	6	1	6	2	1	7	1	1	1	4	1	250	native	20	fem	0
Ekel	disgust	3	3	5	6	6	2	3	4	6	4	4	5	3	6	6	6	5	7	6	6	6	2	4	6	2	6	3	3	5	5	6	7	3	5	7	1	6	2	3	4	242	native	21	masc	0
Ekel	disgust	2	6	6	3	5	4	4	3	4	3	5	3	3	5	4	3	4	7	6	5	6	5	4	5	3	5	3	4	4	NA	2	4	3	5	3	3	4	2	4	4	237	native	30	masc	0
Ekel	disgust	2	4	7	5	6	3	NA	6	3	3	4	4	4	1	7	4	NA	4	7	4	3	4	5	NA	NA	4	5	2	NA	NA	4	5	4	NA	7	4	6	2	4	NA	240	native	28	masc	0
Ekel	disgust	3	3	5	6	5	3	4	5	3	2	6	1	4	5	6	3	6	7	7	7	6	4	4	4	3	6	3	2	3	2	2	4	4	5	5	3	3	4	2	2	244	native	22	masc	0
Ekel	disgust	2	2	6	5	7	2	6	2	5	4	3	4	5	4	6	6	3	6	7	7	5	5	3	6	3	5	2	2	4	5	5	5	2	6	3	2	6	3	4	5	251	native	20	masc	0
Ekel	disgust	2	6	4	6	6	3	4	4	4	3	4	6	3	4	4	4	4	7	7	6	4	7	5	4	3	4	4	4	6	4	4	6	3	4	4	4	6	4	4	4	241	native	20	fem	0
Ekel	disgust	2	2	1	5	6	5	1	1	5	3	7	2	3	1	4	6	7	7	7	7	5	3	3	4	2	4	4	4	6	5	2	6	2	4	7	2	7	1	4	4	267	native	20	fem	0
Ekel	disgust	3	3	4	4	5	4	4	4	3	3	5	4	4	3	6	4	3	6	6	6	5	3	5	4	4	4	4	2	4	4	6	4	3	5	6	2	5	4	3	4	268	native	23	masc	0
Ekel	disgust	6	5	4	2	4	1	3	4	NA	2	2	5	6	5	4	5	4	4	3	3	4	3	6	2	1	5	3	2	3	2	6	2	3	5	6	4	1	4	1	3	253	nonnative	24	fem	0
Ekel	disgust	7	5	4	3	2	3	6	5	4	6	5	4	7	1	4	4	1	2	1	1	4	5	7	3	4	2	3	3	2	3	5	4	7	4	2	4	1	4	4	4	263	native	26	masc	0
Ekel	disgust	2	4	6	3	3	2	3	1	6	5	6	1	2	6	6	3	5	4	7	5	6	3	2	5	4	7	3	6	6	4	6	2	1	5	4	5	6	5	1	5	257	nonnative	19	fem	0
Ekel	disgust	2	2	7	6	6	1	2	3	2	3	2	2	4	4	7	7	6	6	6	7	6	1	3	6	3	6	5	2	2	6	2	4	3	2	6	1	6	1	2	2	247	native	20	masc	0
Ekel	disgust	2	3	4	7	6	2	3	4	6	4	6	3	3	6	3	6	6	7	7	6	6	2	5	7	6	6	1	3	5	3	4	5	1	6	7	2	6	2	2	5	262	native	21	masc	0
Ekel	disgust	3	2	5	5	4	3	5	5	3	4	3	2	4	5	6	5	3	6	6	3	3	4	4	5	3	2	3	3	5	5	3	3	4	5	2	4	4	3	5	5	270	native	21	masc	0
Ekel	disgust	1	2	5	5	6	2	2	2	1	1	2	1	2	2	7	5	5	7	6	7	6	2	4	6	1	7	4	2	5	7	2	7	3	6	6	3	6	1	3	2	252	native	20	fem	0
Ekel	disgust	3	4	5	4	5	2	3	3	3	3	4	3	2	3	6	4	6	7	7	6	6	6	6	4	4	6	4	3	3	3	3	6	2	6	6	4	6	4	4	4	261	native	20	fem	0
ergriffen	deeply moved	4	7	2	1	4	4	1	6	4	4	6	6	4	2	4	4	2	4	4	4	4	3	7	3	6	4	5	6	5	2	2	4	4	2	7	4	5	5	5	3	308	native	19	fem	0
ergriffen	deeply moved	2	2	6	6	6	4	6	2	6	2	2	4	4	6	2	6	5	5	6	6	7	2	1	5	3	6	2	1	4	5	7	5	2	6	6	2	6	1	4	4	307	nonnative	27	fem	0
ergriffen	deeply moved	5	4	3	4	4	3	5	2	4	3	2	5	3	3	5	4	3	3	3	4	4	4	5	4	5	4	5	3	3	3	4	4	4	2	7	2	6	5	5	4	283	native	20	masc	0
ergriffen	deeply moved	6	6	2	2	3	2	2	3	NA	2	2	2	3	4	6	2	2	2	2	2	2	6	6	2	2	4	6	6	2	2	2	2	4	2	5	4	3	4	2	2	315	native	29	fem	0
ergriffen	deeply moved	5	6	1	2	4	6	1	3	2	2	4	4	4	2	4	3	2	2	1	2	4	4	7	2	5	2	4	4	3	2	1	4	7	2	7	6	1	7	4	4	319	native	21	fem	0
ergriffen	deeply moved	1	5	1	3	3	1	5	1	6	4	2	4	3	2	6	6	2	3	3	5	5	6	5	4	4	3	2	5	1	2	6	3	4	6	2	2	3	2	3	3	288	native	22	masc	0
ergriffen	deeply moved	6	6	2	1	1	5	4	3	2	2	5	5	3	2	4	3	2	3	2	2	2	5	4	4	5	4	4	5	4	2	4	4	7	1	5	6	2	6	6	2	306	native	21	masc	0
ergriffen	deeply moved	3	5	3	1	4	4	2	2	3	4	6	4	4	6	2	4	2	4	5	3	3	5	6	4	5	5	6	3	2	2	2	2	5	1	6	2	3	4	2	1	303	native	21	fem	0
ergriffen	deeply moved	3	4	4	3	5	2	3	6	6	3	3	3	3	5	4	4	4	4	4	5	4	6	5	4	2	4	5	2	5	6	3	5	3	5	6	3	5	2	4	4	289	native	21	masc	0
ergriffen	deeply moved	6	2	1	7	4	2	6	5	4	4	3	5	7	6	3	5	1	4	4	4	2	6	7	5	6	1	1	5	3	3	6	6	4	1	1	3	2	1	6	3	295	nonnative	41	masc	0
ergriffen	deeply moved	3	4	2	4	4	5	4	5	5	5	4	6	5	6	2	5	4	3	5	3	3	4	4	3	5	5	4	5	4	5	5	5	6	5	4	5	6	4	6	4	313	native	26	fem	0
ergriffen	deeply moved	1	1	1	7	7	1	1	NA	NA	1	7	1	4	NA	4	4	7	7	7	1	4	1	1	1	4	NA	7	7	1	7	1	1	1	1	7	4	7	NA	7	1	278	native	20	masc	0
ergriffen	deeply moved	4	6	2	4	2	2	3	6	6	2	6	4	6	2	2	3	2	4	2	2	2	4	6	2	4	1	2	5	2	3	2	3	5	4	5	2	3	3	5	2	318	native	26	masc	0
ergriffen	deeply moved	5	6	2	5	3	2	2	5	3	2	5	6	2	3	5	2	2	3	3	5	4	5	5	5	5	4	4	5	5	2	6	4	2	5	6	3	3	5	6	2	292	native	30	masc	0
ergriffen	deeply moved	4	5	5	4	3	5	2	3	5	4	4	4	4	4	4	3	5	4	3	3	4	3	6	4	4	4	6	4	4	3	2	4	4	4	7	5	5	5	4	5	291	native	25	fem	0
ergriffen	deeply moved	2	6	1	6	5	1	1	7	4	6	5	7	2	2	6	1	5	5	4	6	5	5	6	5	2	4	7	2	4	6	4	6	4	1	7	2	4	7	7	3	284	native	22	fem	0
ergriffen	deeply moved	5	4	3	6	4	4	2	5	4	4	4	5	4	4	4	4	4	4	4	4	4	3	5	4	4	4	4	5	4	7	3	5	3	4	6	3	5	3	4	4	296	native	25	fem	0
ergriffen	deeply moved	6	6	4	2	3	1	6	3	7	5	5	5	NA	NA	3	3	4	3	1	5	3	2	4	4	5	3	7	6	3	5	5	3	6	1	2	5	4	7	5	4	277	nonnative	20	fem	0
ergriffen	deeply moved	4	7	1	1	2	7	4	4	4	4	7	6	6	4	4	1	1	2	1	1	2	3	6	1	5	3	7	7	1	2	4	2	5	2	7	7	3	6	7	1	317	native	26	fem	0
ergriffen	deeply moved	3	3	6	7	3	2	6	1	1	3	6	5	2	7	7	6	2	4	4	6	5	5	4	NA	6	7	2	2	6	3	2	3	1	6	7	1	7	1	4	5	280	native	21	fem	0
ergriffen	deeply moved	4	4	2	2	3	5	2	4	4	2	6	6	4	4	4	4	4	2	5	2	4	3	6	4	6	4	5	6	5	5	2	5	5	4	6	5	5	4	6	4	279	nonnative	23	masc	0
ergriffen	deeply moved	6	2	6	4	2	2	2	NA	4	2	4	5	4	2	2	NA	4	2	4	2	2	4	6	NA	6	2	NA	7	1	4	2	2	NA	4	6	6	2	2	4	4	298	native	27	fem	0
ergriffen	deeply moved	4	6	2	1	2	7	1	2	1	3	4	6	5	1	5	2	2	3	3	2	4	4	7	2	6	3	6	4	2	3	2	3	4	2	7	6	1	7	6	4	314	native	19	fem	0
ergriffen	deeply moved	4	7	3	5	2	7	6	3	3	1	4	7	4	1	7	1	1	2	1	1	4	2	7	4	6	2	4	5	4	4	3	3	7	1	7	5	2	7	7	3	294	native	22	fem	0
ergriffen	deeply moved	2	1	4	4	2	4	3	4	4	2	4	4	4	4	4	4	6	3	2	4	4	4	7	4	4	4	6	4	1	3	3	4	3	2	6	4	4	4	4	4	305	native	19	masc	0
ergriffen	deeply moved	2	3	2	2	4	3	1	1	4	1	5	4	1	2	2	4	4	1	4	4	3	3	6	4	6	4	4	5	2	2	4	2	2	2	6	2	6	3	6	2	276	bilingual	22	masc	0
ergriffen	deeply moved	5	6	2	5	4	3	2	3	4	3	4	3	3	6	6	2	5	4	5	2	3	5	6	2	3	4	5	4	3	3	5	3	5	2	2	4	3	2	4	2	275	nonnative	20	fem	0
ergriffen	deeply moved	3	6	2	2	NA	NA	2	2	2	2	NA	NA	NA	4	4	3	NA	NA	4	4	6	5	4	NA	3	NA	NA	NA	NA	NA	NA	3	2	NA	6	NA	4	2	NA	NA	290	nonnative	20	masc	0
ergriffen	deeply moved	3	6	2	2	6	3	1	6	5	2	5	5	3	5	3	3	5	3	3	4	4	4	4	6	4	4	6	6	5	5	5	4	3	4	7	2	5	3	4	4	273	native	20	fem	0
ergriffen	deeply moved	2	2	4	6	3	3	1	1	2	2	6	2	4	2	4	1	6	2	6	2	4	4	7	4	5	5	3	2	2	1	2	2	6	4	7	2	3	1	4	2	272	native	21	fem	0
ergriffen	deeply moved	2	7	1	2	2	7	1	3	3	2	6	7	4	1	7	2	1	1	4	4	1	1	5	2	4	4	6	7	2	2	2	2	6	1	6	6	1	6	7	2	274	nonnative	19	fem	0
ergriffen	deeply moved	NA	NA	NA	NA	NA	1	NA	NA	3	NA	2	2	NA	NA	6	NA	NA	NA	NA	NA	NA	NA	NA	NA	2	NA	NA	NA	NA	NA	NA	NA	NA	NA	NA	2	NA	2	NA	1	299	native	21	masc	0
ergriffen	deeply moved	1	2	4	6	7	2	1	4	2	2	5	6	2	2	2	7	2	7	6	2	1	2	6	6	1	4	6	2	2	2	2	7	2	7	7	1	1	1	2	2	293	nonnative	29	masc	0
ergriffen	deeply moved	3	5	3	3	2	3	2	3	2	3	4	3	5	3	4	4	5	3	3	3	5	4	5	4	3	3	3	3	3	3	4	4	2	3	4	4	3	3	4	5	281	nonnative	22	masc	0
ergriffen	deeply moved	4	3	1	3	2	5	1	6	5	5	7	4	1	3	4	2	5	2	2	3	2	3	4	1	4	5	5	5	2	4	4	2	6	3	7	4	4	4	7	2	311	native	21	masc	0
ergriffen	deeply moved	3	4	6	7	3	2	7	7	4	3	6	5	4	1	2	2	3	3	3	6	7	7	6	7	4	7	7	5	3	6	4	5	7	5	6	7	6	1	3	5	312	native	20	fem	0
ergriffen	deeply moved	5	4	1	2	4	3	4	5	4	4	4	4	5	5	4	2	1	2	1	1	4	4	7	1	4	1	2	4	4	4	2	4	7	2	6	4	2	6	4	4	316	native	23	masc	0
ergriffen	deeply moved	3	3	3	4	5	3	1	7	2	1	4	2	4	6	1	3	5	5	4	3	4	4	5	4	4	4	4	3	3	3	4	3	4	4	6	3	6	3	3	3	287	native	19	masc	0
ergriffen	deeply moved	2	4	6	1	7	2	2	6	3	3	5	6	3	6	4	5	6	6	5	6	6	5	6	5	3	5	5	2	1	2	3	4	2	6	7	2	6	2	2	3	304	native	27	masc	0
ergriffen	deeply moved	1	2	NA	6	4	2	2	6	2	4	6	4	2	7	4	6	6	5	7	7	5	7	1	6	2	7	4	2	3	7	4	3	2	6	6	1	6	2	6	6	285	nonnative	20	fem	0
ergriffen	deeply moved	4	5	3	3	5	4	3	4	5	4	3	6	3	3	5	2	3	4	3	4	4	5	5	4	5	4	4	3	3	3	3	3	4	2	4	3	4	6	5	3	297	native	23	masc	0
ergriffen	deeply moved	2	3	3	4	4	3	1	1	1	2	4	4	3	3	3	6	4	2	4	3	5	4	5	2	6	4	4	7	2	1	4	4	4	5	7	5	6	6	3	2	309	native	25	fem	0
ergriffen	deeply moved	2	4	2	2	4	5	1	2	4	1	7	6	3	4	2	4	3	2	4	4	6	1	6	6	6	4	5	6	4	1	3	6	4	2	7	4	6	4	6	3	310	native	22	fem	0
ergriffen	deeply moved	4	3	3	2	4	4	4	6	4	4	5	5	3	3	5	4	5	5	5	5	5	3	6	5	4	5	6	6	5	5	3	5	3	5	6	4	5	4	6	7	271	native	19	masc	0
ergriffen	deeply moved	4	5	5	5	3	2	5	3	5	4	3	4	3	3	4	3	2	4	4	5	4	6	4	4	4	4	2	4	3	2	6	3	4	5	2	3	2	3	4	3	282	native	20	masc	0
ergriffen	deeply moved	3	6	2	4	4	4	2	3	3	2	3	6	4	2	3	2	4	3	3	3	2	3	5	4	6	4	6	5	6	1	3	3	3	1	7	4	6	5	5	4	302	native	24	masc	0
ergriffen	deeply moved	3	5	4	6	6	2	2	5	5	3	5	4	2	4	4	3	5	4	6	4	5	5	5	5	2	5	6	5	3	6	4	5	2	4	6	3	5	3	3	5	286	native	22	fem	0
ergriffen	deeply moved	1	4	4	4	4	4	1	4	2	2	4	6	2	2	4	4	1	3	3	4	4	4	6	4	3	4	4	3	4	1	3	4	4	3	7	2	4	2	4	1	301	native	20	fem	0
erhoben	elevated	2	3	2	5	6	3	3	2	5	2	6	6	6	5	3	5	5	5	5	3	5	2	6	3	5	3	5	6	4	3	3	5	3	5	7	3	5	3	5	5	323	native	21	masc	0
erhoben	elevated	7	6	3	4	1	6	1	4	4	2	6	4	6	2	4	2	2	3	1	2	6	2	7	1	7	2	2	4	4	1	4	3	7	2	7	6	2	5	4	3	337	native	22	fem	0
erhoben	elevated	6	5	1	2	2	6	4	4	4	4	4	6	5	1	6	2	4	1	2	2	2	5	5	1	6	2	6	5	3	1	4	2	6	1	4	7	2	5	4	2	328	native	20	fem	0
erhoben	elevated	4	6	3	4	3	4	2	4	3	4	3	5	5	2	3	2	4	3	3	2	3	5	5	3	5	3	2	5	4	3	2	4	6	2	5	3	5	6	5	3	344	native	22	masc	0
erhoben	elevated	3	3	5	4	2	2	3	3	2	3	3	3	4	2	3	3	3	4	5	4	4	6	5	4	3	5	2	4	3	2	3	3	4	5	6	3	4	4	3	3	330	native	25	masc	0
erhoben	elevated	5	4	3	4	3	5	3	5	3	4	4	5	5	3	5	3	3	3	2	3	3	6	5	2	5	3	6	5	4	3	4	4	6	2	5	6	3	5	4	3	366	native	23	fem	0
erhoben	elevated	3	6	1	4	5	4	2	1	3	2	2	5	2	2	3	2	2	3	2	2	4	3	7	3	6	1	5	4	2	2	2	2	3	2	2	2	3	6	3	2	352	native	20	masc	0
erhoben	elevated	6	7	1	1	1	7	2	3	2	4	6	7	4	3	7	2	1	3	1	1	1	3	7	1	7	4	4	5	1	2	4	4	7	1	7	7	1	4	5	3	357	native	20	masc	0
erhoben	elevated	6	4	5	4	NA	NA	NA	NA	6	NA	4	NA	3	5	2	NA	3	NA	NA	NA	NA	NA	NA	3	NA	4	4	NA	NA	NA	NA	NA	2	NA	5	5	NA	6	NA	3	369	nonnative	20	masc	0
erhoben	elevated	6	4	2	3	3	2	2	4	4	5	3	4	6	3	3	2	3	4	1	3	2	4	6	2	6	3	5	4	5	4	3	3	6	1	2	6	2	5	3	6	371	nonnative	22	fem	0
erhoben	elevated	4	3	1	2	1	4	4	2	1	2	1	5	4	1	3	2	1	1	1	2	2	6	7	2	5	2	1	3	2	2	2	3	7	1	5	6	1	6	NA	1	324	native	20	masc	0
erhoben	elevated	1	4	1	1	4	3	1	1	2	1	7	1	4	1	4	1	7	1	4	3	4	2	7	4	1	4	4	7	7	6	1	5	4	1	7	1	7	5	6	1	358	native	19	masc	0
erhoben	elevated	5	4	5	4	4	4	3	4	5	4	3	4	3	3	3	4	3	3	4	3	4	5	5	5	5	4	5	4	3	4	4	5	5	3	3	4	3	5	5	4	365	native	22	masc	0
erhoben	elevated	5	4	2	2	1	5	2	2	3	2	6	5	5	2	5	3	1	2	1	1	2	4	7	2	6	3	4	4	2	2	4	2	7	4	5	7	2	2	7	2	340	native	24	masc	0
erhoben	elevated	2	4	2	6	1	6	6	7	3	1	5	6	5	1	5	3	1	3	2	2	2	2	6	3	3	3	2	6	3	3	4	3	5	2	6	3	2	3	4	3	364	native	18	masc	0
erhoben	elevated	NA	4	2	4	4	2	6	4	3	6	5	5	4	2	3	2	6	4	1	4	4	6	5	3	6	NA	NA	4	2	1	3	1	NA	3	7	NA	7	6	5	2	350	nonnative	21	masc	0
erhoben	elevated	2	4	2	3	1	1	1	3	1	2	5	4	6	2	4	1	6	4	4	2	2	7	6	4	4	6	2	6	2	3	2	4	7	7	7	1	4	1	2	2	347	native	20	fem	0
erhoben	elevated	2	7	1	1	1	7	2	3	4	3	5	6	4	2	5	3	3	2	2	1	1	2	5	1	6	3	4	5	3	2	3	2	6	1	6	7	2	7	6	1	368	native	20	masc	0
erhoben	elevated	6	1	3	3	1	6	1	3	3	2	4	5	5	1	6	3	3	4	3	1	2	2	6	2	4	3	6	7	5	3	3	2	5	2	7	6	4	6	6	1	367	native	21	fem	0
erhoben	elevated	6	4	2	2	NA	4	2	3	1	2	4	4	6	1	4	7	2	2	2	1	1	4	6	1	5	4	4	4	NA	1	1	4	7	1	7	7	1	6	4	1	355	native	19	fem	0
erhoben	elevated	7	7	4	4	2	6	7	7	3	6	6	6	6	6	1	1	3	4	2	1	1	2	7	2	6	2	2	5	4	4	3	5	7	1	2	7	4	6	4	5	363	native	20	masc	0
erhoben	elevated	2	6	1	1	3	1	4	6	3	1	1	7	3	1	7	1	1	2	2	1	1	6	7	1	2	2	3	4	1	1	4	1	7	4	5	3	1	1	7	3	343	nonnative	23	fem	0
erhoben	elevated	2	4	2	5	3	6	2	2	2	1	6	5	4	2	2	4	6	4	5	4	3	2	4	6	6	4	4	6	2	2	3	2	4	4	6	5	6	4	6	2	360	nonnative	23	masc	0
erhoben	elevated	5	4	4	3	5	2	6	2	2	6	5	5	4	4	6	5	5	4	4	5	3	6	6	4	5	2	3	6	2	3	4	3	3	2	6	3	3	3	2	5	336	native	25	masc	0
erhoben	elevated	2	3	3	6	6	1	1	4	2	2	3	4	1	1	4	5	2	3	4	3	7	2	7	4	3	4	4	2	3	3	3	2	2	6	7	3	3	3	4	4	341	native	24	fem	0
erhoben	elevated	3	1	5	2	3	3	4	1	2	2	2	3	6	5	2	4	2	4	5	6	5	4	6	5	1	4	4	2	2	4	3	2	4	1	2	2	2	4	6	7	346	native	19	fem	0
erhoben	elevated	6	6	2	2	1	6	4	2	2	2	2	4	6	2	3	2	2	2	2	1	1	2	6	1	6	2	6	6	2	2	4	3	7	2	6	6	3	6	6	2	342	native	24	fem	0
erhoben	elevated	6	4	2	4	2	6	3	4	4	2	4	6	6	4	6	2	4	3	2	1	4	3	6	4	5	2	1	5	4	3	4	3	6	3	2	4	3	4	4	4	338	native	21	masc	0
erhoben	elevated	4	3	4	4	3	3	5	3	2	3	2	3	5	5	2	4	5	4	3	3	3	5	6	3	3	5	2	2	3	3	NA	3	5	5	2	4	3	3	3	3	361	native	20	masc	0
erhoben	elevated	3	5	2	4	1	6	5	5	5	4	4	5	4	2	4	2	5	2	1	2	5	6	6	4	5	4	4	5	3	3	4	3	7	3	7	4	3	4	5	3	321	native	21	fem	0
erhoben	elevated	5	4	2	5	3	6	4	5	3	3	3	2	6	7	2	3	2	3	2	2	3	6	6	3	4	3	2	2	2	3	5	2	5	3	3	2	3	5	5	5	325	nonnative	29	masc	0
erhoben	elevated	4	7	4	2	1	1	6	7	4	7	2	7	4	1	4	7	1	3	4	3	4	5	7	1	6	4	2	2	5	4	6	1	6	1	4	5	1	1	7	3	345	nonnative	19	masc	0
erhoben	elevated	7	4	7	1	2	4	2	6	2	4	3	4	4	4	7	4	2	4	1	2	6	3	4	2	6	1	4	4	1	1	6	4	4	1	1	6	1	7	1	1	332	nonnative	24	masc	0
erhoben	elevated	6	4	2	2	2	4	1	2	2	2	4	4	2	1	5	1	5	2	3	2	2	4	5	3	5	2	4	3	2	3	2	1	7	2	5	5	1	6	6	2	351	native	21	fem	0
erhoben	elevated	5	4	2	3	3	5	3	2	3	4	5	5	4	2	4	3	4	3	2	3	3	2	5	3	5	2	4	4	3	4	3	3	5	3	4	5	2	5	6	3	320	native	21	masc	0
erhoben	elevated	5	5	2	7	1	6	3	5	6	2	4	5	3	6	1	3	2	2	6	1	7	5	3	5	5	2	2	3	5	4	3	3	7	2	2	3	2	6	7	3	370	native	20	masc	0
erhoben	elevated	2	2	7	6	3	1	3	1	2	3	3	3	2	3	4	4	2	2	5	4	7	3	6	2	3	5	4	2	3	2	2	4	2	7	1	1	5	4	3	2	354	native	23	fem	0
erhoben	elevated	7	4	2	2	1	4	2	4	1	4	4	2	4	1	6	1	1	3	1	1	1	7	6	1	6	4	1	3	2	1	4	1	7	1	6	7	1	4	6	1	333	nonnative	23	masc	0
erhoben	elevated	7	3	3	1	1	6	4	5	2	2	6	6	4	1	4	3	1	1	1	1	1	4	7	1	4	1	1	1	1	1	3	1	6	4	6	7	4	4	4	1	331	native	20	masc	0
erhoben	elevated	6	3	1	2	1	7	2	2	1	3	6	4	6	2	3	2	1	3	2	1	2	3	5	2	5	4	6	5	1	2	3	1	7	2	5	6	1	5	7	2	327	native	24	fem	0
erhoben	elevated	2	4	4	3	4	2	2	2	1	3	4	5	4	1	6	4	1	4	4	4	3	5	5	3	6	3	4	4	3	3	2	3	5	3	5	4	2	5	5	4	362	native	20	fem	0
erhoben	elevated	6	7	1	4	4	1	7	6	2	6	5	7	5	2	7	1	2	2	2	1	4	1	5	1	7	5	1	6	1	5	5	2	7	3	7	7	1	7	4	1	329	nonnative	21	masc	0
erhoben	elevated	2	4	2	4	4	4	1	2	1	1	5	2	4	2	2	4	5	2	4	2	2	2	6	4	5	4	4	4	3	1	2	4	4	2	6	4	4	6	4	3	348	native	29	masc	0
erhoben	elevated	5	3	2	2	1	5	2	2	3	2	4	5	5	1	5	1	1	1	1	1	1	6	6	1	4	2	5	2	1	1	1	1	7	2	5	6	1	6	6	1	335	native	21	fem	0
erhoben	elevated	2	6	2	4	1	1	1	4	2	1	5	7	4	2	7	3	1	4	2	3	4	5	7	4	6	4	4	4	1	4	3	2	4	1	7	3	2	4	5	1	349	native	19	fem	0
erhoben	elevated	4	4	4	3	2	5	1	1	4	2	4	5	4	2	6	3	2	3	3	1	3	2	6	2	6	3	5	5	2	3	3	2	7	3	7	5	3	4	3	2	356	native	22	fem	0
erhoben	elevated	6	2	6	2	1	1	6	6	6	6	2	1	3	6	6	7	6	6	7	6	5	7	5	5	2	5	3	2	2	2	6	3	5	6	1	2	1	1	6	2	322	native	21	fem	0
erhoben	elevated	5	6	5	3	2	1	2	3	3	3	4	5	2	2	4	6	2	3	4	4	2	5	6	5	3	6	2	1	3	2	2	4	5	5	5	3	3	1	3	3	326	nonnative	20	masc	0
erhoben	elevated	5	3	3	5	2	4	2	4	3	5	5	5	4	2	4	4	2	2	3	2	4	5	6	3	6	5	6	3	2	4	3	4	4	2	5	6	3	3	4	2	359	native	21	fem	0
erhoben	elevated	2	2	4	2	1	2	1	1	3	1	4	2	4	2	3	4	4	5	6	3	5	4	7	4	7	4	2	4	2	1	2	3	4	1	7	3	2	2	3	3	334	native	21	fem	0
erhoben	elevated	3	2	4	2	3	4	3	3	2	4	3	4	5	1	4	2	1	1	4	2	3	4	6	3	2	2	1	2	2	1	1	1	4	6	4	6	2	4	6	1	339	nonnative	24	masc	0
erschüttert	shattered	3	4	4	4	4	3	3	5	5	4	4	4	4	5	4	5	2	4	4	6	4	4	4	4	4	4	4	4	4	4	5	5	4	4	3	3	5	4	4	5	412	native	31	masc	0
erschüttert	shattered	4	3	2	1	5	2	1	1	5	3	2	6	2	2	4	5	2	3	3	4	5	5	7	5	5	4	4	5	1	1	2	4	2	2	6	3	2	2	7	2	386	native	22	masc	0
erschüttert	shattered	1	2	7	4	7	1	1	5	4	2	6	3	3	7	6	7	2	6	6	7	7	4	6	7	2	5	5	3	4	7	4	6	1	6	5	2	7	1	1	7	411	native	21	fem	0
erschüttert	shattered	2	5	5	6	7	1	1	5	4	2	2	4	1	2	6	5	4	5	6	6	6	4	5	6	4	4	4	1	5	5	4	5	2	5	5	1	7	4	5	3	387	native	19	fem	0
erschüttert	shattered	2	5	5	5	7	1	1	1	1	1	2	2	1	2	4	5	6	5	7	7	7	6	5	7	4	4	3	2	3	1	3	2	1	5	7	1	6	2	2	1	381	native	28	fem	0
erschüttert	shattered	2	4	6	4	7	2	1	6	4	2	4	4	2	6	4	6	6	6	6	6	7	4	4	6	1	6	6	4	6	6	6	6	1	6	7	2	6	2	4	6	420	native	21	fem	0
erschüttert	shattered	2	6	6	5	5	2	1	7	1	2	3	3	2	1	4	6	1	6	7	6	5	6	5	7	1	4	7	3	6	7	7	6	2	7	7	1	7	3	2	4	425	native	20	fem	0
erschüttert	shattered	6	5	2	4	3	5	3	5	5	5	4	5	5	3	3	3	3	3	3	3	1	5	6	1	5	4	6	6	4	5	3	5	6	1	6	3	3	7	5	4	416	nonnative	20	fem	0
erschüttert	shattered	3	5	5	4	6	5	5	5	4	4	4	4	3	4	4	6	5	3	5	5	5	5	4	5	2	4	3	3	4	5	2	5	2	5	5	4	5	3	4	4	415	native	22	fem	0
erschüttert	shattered	2	4	7	5	7	1	1	1	1	2	1	2	1	3	4	4	7	7	7	7	7	4	6	7	4	7	4	1	5	6	2	7	1	7	7	1	7	1	1	4	405	NA	NA	NA	0
erschüttert	shattered	4	3	5	6	4	2	1	4	4	2	6	5	2	6	5	4	3	4	4	6	6	5	7	6	3	4	6	5	3	4	4	4	3	4	7	2	2	3	6	3	419	native	23	fem	0
erschüttert	shattered	3	2	4	4	4	4	1	6	3	2	4	5	1	3	3	6	4	6	6	4	4	5	5	4	3	4	4	4	4	5	4	4	3	4	7	4	6	3	3	4	407	native	22	fem	0
erschüttert	shattered	2	4	3	5	5	3	2	5	4	3	3	3	3	2	5	3	3	3	4	4	4	5	4	4	3	4	7	5	5	4	6	5	4	3	7	4	5	3	4	6	421	native	21	fem	0
erschüttert	shattered	2	3	6	4	4	2	6	4	4	2	2	3	4	3	7	4	4	4	4	6	5	6	5	4	2	4	2	2	3	3	3	4	4	7	2	2	4	2	3	4	396	native	29	masc	0
erschüttert	shattered	6	5	3	5	2	6	2	6	4	2	5	6	5	5	3	1	6	2	3	2	3	7	6	1	6	5	4	2	5	2	3	3	7	3	7	7	2	6	6	3	372	nonnative	20	fem	0
erschüttert	shattered	3	5	3	3	2	4	2	4	2	1	4	4	3	2	6	2	2	2	5	3	2	2	4	2	5	3	4	2	2	2	3	1	6	2	6	4	6	2	4	2	410	native	21	fem	0
erschüttert	shattered	1	3	7	7	6	1	6	7	1	4	1	3	1	4	7	1	7	7	7	6	7	7	4	7	2	7	4	2	2	6	1	7	1	6	4	1	7	1	1	1	404	native	21	masc	0
erschüttert	shattered	3	5	4	3	5	2	2	4	3	2	1	4	3	1	4	1	2	3	5	3	2	6	6	4	6	4	4	3	2	3	2	4	4	2	6	3	4	3	3	3	406	native	19	masc	0
erschüttert	shattered	1	4	3	6	7	1	1	5	5	4	3	5	1	4	5	4	6	6	7	7	7	6	4	7	1	4	4	4	3	5	6	6	1	6	7	1	6	4	3	2	383	native	21	fem	0
erschüttert	shattered	2	3	6	6	5	2	1	2	2	2	3	2	2	2	2	2	5	6	6	6	6	6	5	6	2	4	2	1	2	2	2	6	2	6	6	2	6	1	1	6	378	nonnative	21	masc	0
erschüttert	shattered	1	4	7	6	7	1	6	7	7	2	1	1	1	7	4	7	7	5	7	7	7	6	1	7	1	7	6	1	5	7	7	7	1	6	6	1	7	1	1	7	403	native	20	fem	0
erschüttert	shattered	2	4	5	6	5	2	2	3	5	1	4	6	2	5	6	4	4	5	5	5	5	4	6	6	2	6	4	4	2	5	5	5	2	6	6	2	5	4	2	4	390	native	23	masc	0
erschüttert	shattered	1	4	4	7	7	1	1	7	1	3	4	4	1	7	4	7	7	7	7	7	4	7	4	4	1	7	4	1	7	7	1	7	1	1	1	1	7	1	4	4	408	native	29	masc	0
erschüttert	shattered	1	2	7	7	2	1	2	2	6	1	2	2	2	1	7	2	6	6	7	7	7	5	5	6	2	7	1	1	6	2	2	7	2	5	3	2	7	1	1	7	384	nonnative	20	fem	0
erschüttert	shattered	2	4	2	6	6	1	6	4	2	2	2	3	6	6	6	6	6	6	6	6	5	6	2	6	1	7	4	2	3	2	5	4	1	6	5	2	4	2	3	2	394	native	24	fem	0
erschüttert	shattered	2	2	6	6	7	2	2	7	6	2	2	3	1	2	5	6	6	7	7	7	6	6	6	6	3	6	4	2	4	2	2	6	2	6	6	3	6	2	2	2	382	native	21	masc	0
erschüttert	shattered	3	5	6	5	5	3	1	5	4	6	2	3	3	3	4	6	3	6	7	5	6	4	4	5	3	4	4	4	4	5	6	6	2	6	3	1	6	2	4	4	379	native	21	masc	0
erschüttert	shattered	3	4	5	5	6	2	3	5	4	3	4	4	3	4	4	4	5	6	6	5	5	6	4	5	4	6	4	3	5	5	5	5	3	5	5	3	6	4	4	4	376	native	21	masc	0
erschüttert	shattered	3	6	1	2	2	7	2	2	1	3	2	2	6	2	6	1	2	2	2	2	1	3	6	2	6	2	6	6	2	2	2	2	6	2	6	6	2	6	7	1	417	nonnative	34	fem	0
erschüttert	shattered	2	1	5	3	4	4	4	4	1	5	3	NA	5	5	1	4	3	3	NA	NA	3	4	6	5	4	5	6	3	6	3	4	2	4	6	7	3	6	2	2	5	380	nonnative	26	fem	0
erschüttert	shattered	1	6	7	7	7	1	6	6	5	1	5	5	1	2	7	2	6	7	7	7	7	7	6	7	1	6	6	1	7	6	2	7	1	6	6	1	7	1	2	5	374	native	22	fem	0
erschüttert	shattered	1	4	6	6	7	4	4	2	4	1	4	1	1	1	4	2	4	4	7	7	7	6	4	7	2	6	4	2	2	2	2	2	2	5	6	1	7	2	3	2	373	native	20	fem	0
erschüttert	shattered	4	5	6	4	7	3	1	7	6	4	5	5	2	4	4	3	5	4	6	6	6	5	4	6	4	4	4	4	5	5	5	4	2	6	5	6	5	5	4	4	377	native	23	masc	0
erschüttert	shattered	2	2	4	6	7	2	1	4	4	2	2	2	2	4	4	7	7	7	6	7	7	7	6	6	3	5	4	2	2	2	1	1	2	7	4	3	6	1	3	1	424	native	20	fem	0
erschüttert	shattered	2	6	6	2	6	2	1	2	2	2	6	2	2	7	2	6	NA	5	7	3	6	1	6	6	2	5	2	5	5	3	5	6	3	6	6	2	6	2	2	3	399	native	23	fem	0
erschüttert	shattered	5	3	3	3	3	1	5	6	2	4	3	6	4	2	3	6	3	5	5	5	5	5	4	5	2	6	4	5	4	2	3	3	4	5	5	6	2	3	1	3	395	nonnative	25	masc	0
erschüttert	shattered	6	5	4	2	2	5	3	3	4	6	3	4	6	4	5	2	4	2	2	2	2	2	6	1	5	3	5	6	4	3	6	3	4	2	6	4	3	7	6	4	413	nonnative	23	fem	0
erschüttert	shattered	1	4	6	4	6	1	1	7	2	1	6	4	2	7	4	5	7	5	6	7	6	7	5	5	4	7	4	7	5	7	6	5	2	6	2	2	7	1	2	6	385	native	22	masc	0
erschüttert	shattered	4	6	4	4	4	4	4	4	2	6	6	3	5	3	5	3	6	5	4	5	3	5	4	2	3	3	6	5	6	4	4	4	3	4	7	6	4	5	4	5	393	nonnative	22	masc	0
erschüttert	shattered	4	4	5	4	6	4	6	6	6	2	4	4	4	5	5	4	4	6	4	5	5	5	1	5	5	7	4	4	4	6	6	4	3	4	6	4	4	2	4	4	391	native	27	masc	0
erschüttert	shattered	4	4	5	4	7	3	1	4	3	4	4	6	2	4	4	4	4	4	6	7	6	4	4	6	4	4	4	5	4	1	4	5	1	6	7	2	4	4	4	6	409	native	23	fem	0
erschüttert	shattered	3	4	6	7	5	3	2	3	7	4	5	4	2	4	5	4	5	5	5	5	6	3	2	6	4	6	4	5	4	7	6	6	3	5	5	4	5	2	3	5	389	native	29	masc	0
erschüttert	shattered	2	4	5	6	6	1	2	3	4	1	3	2	2	1	7	4	5	4	6	6	6	6	5	6	6	4	3	3	4	2	3	6	1	6	7	2	6	1	2	3	392	native	23	masc	0
erschüttert	shattered	3	7	5	6	5	3	1	4	4	3	4	3	3	5	4	5	5	4	5	5	5	3	4	5	3	4	4	7	3	6	7	5	3	5	5	3	5	2	4	6	414	native	23	fem	0
erschüttert	shattered	3	2	5	6	6	2	1	5	4	3	4	2	2	3	5	5	6	5	7	6	7	5	5	7	3	6	4	2	5	6	5	5	2	5	7	2	6	2	3	6	375	native	21	masc	0
erschüttert	shattered	1	7	7	5	7	2	7	4	2	4	7	1	4	2	7	4	2	4	6	7	5	7	6	7	7	3	3	2	3	1	1	4	2	1	4	5	1	5	2	1	401	nonnative	25	fem	0
erschüttert	shattered	3	4	5	4	6	2	2	2	4	2	2	3	3	4	4	4	2	4	4	6	6	4	5	5	2	6	2	2	2	3	2	2	4	4	6	3	2	4	2	2	388	native	24	masc	0
erschüttert	shattered	1	4	5	4	6	2	2	5	4	1	4	4	2	5	4	4	6	4	7	7	6	4	4	7	2	4	4	3	4	6	4	6	2	6	7	2	6	3	4	5	422	native	23	fem	0
erschüttert	shattered	6	6	2	1	2	6	3	1	1	2	2	5	7	6	5	2	3	4	4	2	2	6	6	1	6	2	1	1	3	2	2	2	7	1	7	6	2	7	6	5	398	native	25	masc	0
erschüttert	shattered	2	NA	5	4	7	1	1	4	4	1	4	4	1	3	4	4	4	7	7	6	7	4	5	4	4	4	4	1	2	1	3	4	1	4	3	2	5	4	4	1	400	native	24	masc	0
erschüttert	shattered	3	2	2	3	6	6	2	2	3	2	6	2	5	2	5	6	5	5	7	4	6	3	6	4	5	2	3	2	4	2	2	3	3	2	3	3	3	4	6	6	397	nonnative	23	fem	0
erschüttert	shattered	1	2	5	6	7	2	2	2	2	1	4	3	4	5	4	5	6	5	6	7	7	2	5	7	1	4	4	4	2	2	2	6	3	6	7	1	6	2	3	2	423	native	23	masc	0
erschüttert	shattered	1	NA	7	7	7	4	7	4	4	4	NA	1	1	4	1	1	6	7	7	7	6	1	1	7	4	7	1	6	6	7	7	4	1	7	7	1	4	1	7	6	418	nonnative	25	fem	0
erschüttert	shattered	2	2	5	2	7	4	5	6	7	5	6	2	2	3	6	2	2	7	6	7	6	7	6	7	2	4	5	2	6	5	3	2	2	6	2	1	3	3	2	5	402	native	21	fem	0
Freude	joy	5	4	1	1	2	7	1	2	2	3	2	4	7	2	6	4	1	2	2	1	1	6	6	1	6	1	4	4	3	1	3	4	6	2	4	7	2	4	5	2	448	native	20	fem	0
Freude	joy	5	3	4	3	NA	1	5	NA	2	3	5	1	2	2	2	3	3	2	2	2	2	3	3	1	7	1	3	1	2	2	4	4	5	6	4	1	4	3	2	2	438	native	20	masc	0
Freude	joy	4	7	1	4	3	6	1	3	2	4	4	5	6	2	1	2	2	2	1	1	2	2	5	1	6	1	7	4	3	3	3	4	7	2	7	4	2	7	7	3	457	nonnative	20	fem	0
Freude	joy	7	4	3	2	2	6	3	3	3	2	5	7	3	2	4	2	5	4	1	1	1	2	7	1	7	4	4	5	2	2	4	4	5	2	5	6	3	4	6	4	444	native	21	masc	0
Freude	joy	7	6	2	3	3	4	4	4	4	4	2	4	4	3	3	2	2	3	3	2	2	4	6	2	5	2	1	2	3	2	3	3	6	4	3	5	2	5	3	2	437	native	22	masc	0
Freude	joy	4	4	1	1	1	5	4	4	4	4	4	4	4	4	5	4	3	4	1	1	1	3	5	4	5	2	4	4	4	1	4	3	7	3	4	4	4	5	4	3	436	native	21	fem	0
Freude	joy	2	7	1	1	1	5	2	2	2	3	5	3	4	2	1	1	1	1	1	1	1	4	4	1	4	2	2	4	3	2	4	4	6	3	5	4	4	6	5	2	453	nonnative	33	fem	0
Freude	joy	7	5	1	3	2	5	2	5	5	1	4	5	7	1	6	1	1	1	1	1	1	4	6	1	5	1	4	2	2	2	2	1	7	1	5	6	1	6	3	4	442	nonnative	22	masc	0
Freude	joy	6	6	1	2	2	7	2	2	1	2	5	6	6	1	7	2	2	3	2	1	1	1	6	2	6	1	1	7	2	2	4	3	7	2	6	6	2	5	7	2	435	native	21	masc	0
Freude	joy	6	2	6	4	3	1	7	6	3	5	1	2	2	6	5	5	2	6	3	3	7	5	6	6	3	3	1	2	2	3	4	2	7	5	3	3	2	4	1	4	441	native	20	masc	0
Freude	joy	4	4	2	4	3	6	2	3	2	3	4	5	4	2	5	3	3	2	2	3	2	3	5	1	4	3	6	5	3	2	2	3	7	2	6	7	2	7	5	3	434	native	20	fem	0
Freude	joy	2	4	3	3	5	4	3	2	6	5	5	3	5	1	5	3	5	5	6	5	3	4	4	4	2	5	5	3	5	5	6	4	4	3	7	4	7	6	2	4	427	native	24	masc	0
Freude	joy	2	1	1	1	1	7	1	3	1	1	6	1	6	1	7	1	1	1	1	1	2	4	6	5	4	3	4	4	1	1	1	1	7	2	7	4	7	5	1	1	433	native	19	fem	0
Freude	joy	7	4	4	4	1	7	4	4	4	2	4	4	6	2	4	4	2	4	1	1	2	4	6	2	4	2	4	4	1	4	4	4	7	3	4	6	4	4	4	4	451	native	29	fem	0
Freude	joy	6	6	2	2	2	6	5	6	6	3	6	5	6	3	6	4	2	1	2	1	2	2	6	3	3	2	4	4	3	3	5	4	6	4	5	6	3	5	5	5	460	native	41	masc	0
Freude	joy	6	6	2	1	1	7	1	7	1	2	6	5	7	1	1	7	2	3	3	1	1	1	6	1	7	1	7	6	5	1	3	6	7	1	7	3	4	1	6	1	440	native	24	fem	0
Freude	joy	5	6	1	2	2	6	4	4	4	1	2	5	5	2	5	4	2	2	2	2	1	5	6	1	5	2	7	5	2	4	4	4	7	2	6	4	4	5	6	4	429	native	20	fem	0
Freude	joy	1	2	2	4	2	7	5	2	1	1	3	5	6	7	6	1	3	4	2	2	2	3	6	2	6	1	2	5	2	1	1	2	5	1	7	2	2	NA	5	1	439	native	22	masc	0
Freude	joy	6	7	1	1	1	7	1	NA	4	2	7	7	7	1	4	1	1	1	2	1	1	4	NA	1	7	1	4	7	5	1	1	4	7	1	7	7	1	6	7	1	428	native	21	masc	0
Freude	joy	6	4	2	3	2	6	2	3	6	3	3	2	6	4	6	2	3	2	1	2	2	4	6	1	6	2	4	5	2	2	2	2	6	2	5	7	2	3	7	2	446	native	21	fem	0
Freude	joy	4	4	2	4	2	5	2	3	2	6	4	4	4	3	5	4	3	3	2	2	3	3	5	3	6	3	5	4	2	4	4	4	5	4	5	5	4	6	4	4	456	nonnative	24	masc	0
Freude	joy	5	3	1	3	2	6	2	2	4	3	5	5	5	2	1	3	2	2	1	1	1	4	7	2	6	3	5	6	3	3	3	3	6	3	6	6	4	6	5	3	449	native	20	masc	0
Freude	joy	2	5	4	2	2	5	3	3	3	3	6	5	4	2	3	4	3	3	2	2	4	3	5	4	6	4	4	2	2	2	3	3	6	3	6	5	2	6	4	4	454	native	20	masc	0
Freude	joy	6	2	2	4	2	5	3	2	3	3	2	5	6	3	4	2	3	2	3	2	2	6	6	2	5	2	2	5	1	1	2	2	7	2	4	5	2	6	5	2	445	native	22	masc	0
Freude	joy	7	5	2	NA	3	5	4	5	1	1	4	NA	7	6	4	6	7	1	3	2	3	4	5	2	3	1	1	3	1	3	6	2	5	3	4	2	2	5	7	5	432	native	21	masc	0
Freude	joy	5	3	1	3	1	4	1	1	3	2	3	4	5	1	4	2	2	3	1	1	2	4	6	2	7	2	6	4	2	2	2	3	7	1	6	6	2	7	6	2	443	native	21	fem	0
Freude	joy	6	4	3	2	2	5	3	2	2	3	5	6	6	2	6	2	2	1	1	1	2	4	6	1	5	1	2	5	2	2	4	3	7	1	6	7	1	7	5	2	455	native	20	masc	0
Freude	joy	7	4	1	4	NA	7	3	4	4	4	3	3	5	2	3	1	1	2	1	1	1	3	7	1	6	2	4	4	3	2	4	3	7	1	4	7	1	7	7	1	459	native	21	masc	0
Freude	joy	6	6	2	3	4	4	2	3	4	2	5	4	4	3	4	2	3	1	2	1	1	4	5	1	6	1	4	4	3	1	2	4	7	1	5	6	2	7	5	4	450	nonnative	19	fem	0
Freude	joy	7	5	1	2	2	5	2	1	3	2	6	4	7	1	2	4	3	1	1	1	1	3	6	1	7	1	4	5	2	3	3	3	7	1	6	7	4	7	7	1	452	nonnative	21	fem	0
Freude	joy	NA	1	7	NA	5	NA	6	5	3	6	NA	NA	2	6	NA	5	6	3	NA	5	5	5	5	6	NA	6	NA	NA	2	2	2	3	3	6	1	NA	1	3	NA	NA	431	NA	NA	NA	0
Freude	joy	7	2	1	4	3	6	4	2	2	1	4	6	4	2	6	1	2	1	1	1	2	2	7	1	5	1	6	4	2	1	3	1	7	3	5	7	1	6	6	1	426	native	21	masc	0
Freude	joy	7	7	1	1	1	7	1	1	1	1	7	7	7	1	7	1	1	1	1	1	1	1	7	1	7	1	1	7	1	1	1	1	7	1	7	7	1	7	7	1	430	native	22	masc	0
Freude	joy	7	7	1	1	1	6	2	6	6	4	6	6	4	2	7	2	3	2	1	1	2	2	7	4	6	4	7	6	3	2	1	1	7	2	7	6	1	7	6	1	447	native	21	masc	0
Freude	joy	3	5	2	2	2	7	1	2	2	1	7	7	4	2	5	3	3	1	2	2	2	5	6	3	7	1	5	6	2	1	2	1	6	3	6	7	3	6	6	2	458	native	23	masc	0
freuen	to be delighted	7	3	1	7	7	7	1	1	2	1	7	5	7	1	1	2	1	4	1	1	1	1	7	7	6	7	1	1	1	1	4	1	6	1	4	6	1	4	1	2	466	nonnative	19	masc	0
freuen	to be delighted	6	6	1	4	1	6	4	3	2	3	6	6	6	1	4	3	2	2	1	1	1	1	7	1	7	1	6	6	1	2	3	6	7	2	7	7	2	6	6	2	471	nonnative	20	fem	0
freuen	to be delighted	6	3	2	4	2	6	3	4	4	3	3	6	6	2	5	2	2	3	2	1	2	2	6	2	6	4	2	3	4	3	3	2	6	2	5	6	2	4	4	2	484	native	21	masc	0
freuen	to be delighted	7	7	1	1	1	7	7	1	4	7	7	7	7	1	1	1	1	1	1	1	1	1	7	1	7	1	7	7	7	1	1	1	7	1	7	7	1	7	7	1	807	native	23	masc	0
freuen	to be delighted	4	5	3	4	3	6	2	3	4	3	5	4	6	3	4	2	2	2	1	1	2	3	6	2	4	3	4	4	4	3	3	2	7	3	7	6	4	6	4	4	488	native	25	masc	0
freuen	to be delighted	6	7	1	1	1	7	1	1	4	2	4	6	5	1	6	1	1	3	1	1	1	2	7	1	5	1	6	5	2	1	1	3	7	1	7	6	1	7	4	2	492	native	24	fem	0
freuen	to be delighted	7	4	3	1	1	7	1	1	1	1	5	2	4	1	4	4	1	2	1	1	1	4	7	1	2	1	6	3	1	1	1	1	NA	2	7	4	2	4	4	2	474	nonnative	20	fem	0
freuen	to be delighted	7	7	1	1	1	7	1	1	1	1	7	7	1	1	7	7	1	1	1	1	1	1	7	1	7	1	7	7	NA	1	1	1	7	1	7	7	1	7	7	1	464	nonnative	19	fem	0
freuen	to be delighted	6	7	1	2	1	6	3	1	1	4	2	6	7	2	7	5	NA	1	2	1	1	1	7	1	3	1	7	7	NA	3	2	5	7	1	7	7	3	7	7	1	475	nonnative	19	fem	0
freuen	to be delighted	7	7	4	4	1	4	1	4	1	1	4	7	4	1	5	3	1	1	1	1	4	1	7	3	4	1	4	7	1	1	1	1	7	1	7	7	1	4	7	1	476	native	20	fem	0
freuen	to be delighted	NA	NA	NA	2	NA	NA	NA	1	3	3	NA	5	NA	NA	NA	NA	NA	3	NA	NA	2	NA	NA	3	4	NA	NA	NA	NA	2	2	NA	NA	NA	6	NA	NA	NA	NA	NA	472	native	19	fem	0
freuen	to be delighted	4	5	1	4	4	4	2	3	2	6	4	4	6	2	5	4	2	1	2	2	4	6	6	2	4	1	1	2	4	1	2	3	6	3	4	4	2	5	4	3	478	native	20	masc	0
freuen	to be delighted	2	4	1	2	1	6	2	4	4	1	6	4	6	1	6	4	1	2	1	1	1	1	7	1	4	3	5	7	4	2	3	4	7	2	7	6	1	6	4	2	470	native	20	fem	0
freuen	to be delighted	7	5	1	1	1	6	1	1	1	1	7	4	4	1	4	1	1	1	1	1	1	4	4	1	4	1	1	4	1	1	1	3	7	1	7	7	2	7	6	2	467	native	20	masc	0
freuen	to be delighted	4	3	2	1	2	6	1	1	1	4	4	6	6	1	1	2	6	2	2	1	2	5	6	2	7	2	6	7	1	1	3	1	7	2	7	6	1	6	4	1	482	native	20	fem	0
freuen	to be delighted	6	6	2	2	2	5	2	3	4	3	4	4	6	3	6	2	2	2	1	2	2	3	6	2	5	2	5	6	2	2	2	3	6	2	6	6	2	6	5	2	473	native	24	fem	0
freuen	to be delighted	7	2	3	1	4	6	1	1	1	3	4	6	4	2	4	3	2	3	1	1	1	7	4	1	4	1	4	4	1	1	2	1	7	4	7	7	1	7	6	1	489	native	21	fem	0
freuen	to be delighted	6	4	3	4	3	5	4	4	3	3	4	5	5	3	5	3	3	3	3	3	2	4	5	2	5	3	2	4	4	3	4	4	6	3	5	5	3	4	4	3	490	native	25	masc	0
freuen	to be delighted	7	6	1	4	1	7	1	2	2	4	4	6	7	4	7	2	1	1	1	1	1	2	6	1	7	1	4	6	2	2	2	1	7	1	7	7	1	7	6	2	485	native	21	masc	0
freuen	to be delighted	3	5	2	3	1	5	3	3	4	3	4	2	4	1	5	2	2	3	3	2	3	4	5	3	5	3	3	3	3	2	3	2	5	2	7	5	2	6	5	3	495	native	22	masc	0
freuen	to be delighted	7	5	3	2	2	6	4	4	4	4	4	5	4	4	4	2	3	2	2	2	3	3	6	2	6	2	4	4	4	4	4	4	5	1	4	7	3	5	6	4	487	native	21	fem	0
freuen	to be delighted	7	4	1	1	1	7	4	2	3	4	7	4	7	1	7	1	2	1	1	1	1	3	7	1	7	1	4	4	4	1	4	4	7	1	7	7	1	7	7	4	479	nonnative	20	masc	0
freuen	to be delighted	1	2	3	4	1	7	1	1	1	2	4	5	3	1	7	1	4	2	2	1	1	1	6	1	5	6	3	5	1	6	1	NA	7	1	6	7	2	7	4	4	463	native	21	fem	0
freuen	to be delighted	7	4	4	4	4	5	4	4	4	5	4	4	5	4	4	4	4	4	4	4	4	4	4	5	4	4	4	4	4	4	4	4	7	4	7	6	4	4	4	4	469	native	20	fem	0
freuen	to be delighted	7	5	2	4	1	7	4	4	4	7	7	7	6	1	1	4	1	2	2	1	1	2	6	3	6	3	7	7	4	2	4	4	7	4	7	7	1	7	7	4	481	nonnative	21	fem	0
freuen	to be delighted	6	6	3	4	2	6	3	3	4	5	4	4	6	2	5	2	3	3	1	1	3	1	5	2	5	1	4	5	4	4	4	3	7	3	7	5	3	4	4	4	493	native	20	fem	0
freuen	to be delighted	2	2	1	2	2	6	1	2	1	2	6	2	2	3	1	2	1	2	1	1	1	1	5	1	6	1	6	2	2	1	1	1	6	1	7	7	6	7	7	1	491	native	24	fem	0
freuen	to be delighted	4	4	2	3	4	5	2	3	3	3	5	5	5	2	5	3	3	3	4	1	2	4	4	2	6	3	6	5	4	3	4	4	6	3	6	6	4	6	5	4	468	native	20	fem	0
freuen	to be delighted	5	4	1	1	1	5	1	3	2	2	2	4	6	1	6	1	1	2	1	1	1	2	7	1	6	1	4	6	2	1	2	2	7	1	6	NA	1	5	6	1	477	native	23	fem	0
freuen	to be delighted	6	3	3	2	2	6	2	2	2	3	4	4	5	2	4	3	3	NA	2	2	2	NA	5	2	5	NA	NA	4	3	2	2	3	6	2	NA	6	2	5	5	2	462	native	25	masc	0
freuen	to be delighted	7	7	1	4	1	6	1	4	4	7	4	4	6	1	4	1	1	2	1	1	1	1	6	2	5	1	1	1	1	1	1	4	7	1	7	7	2	7	4	1	480	native	21	masc	0
freuen	to be delighted	7	1	1	1	1	7	1	1	1	1	7	1	7	1	7	1	1	1	1	1	1	1	7	1	7	1	1	1	1	1	1	1	7	1	7	7	1	7	7	1	465	native	19	masc	0
freuen	to be delighted	7	4	2	4	2	6	2	2	4	6	4	6	6	2	6	2	2	3	2	2	2	2	6	5	4	2	4	6	4	2	4	4	7	2	6	6	4	7	4	4	486	native	21	masc	0
freuen	to be delighted	7	NA	2	4	2	6	3	3	3	4	5	4	6	2	3	4	1	2	3	1	2	1	6	2	6	3	1	4	4	2	4	3	6	3	6	6	2	5	4	4	483	native	20	masc	0
fürchten	to be afraid of	1	5	7	6	6	2	3	6	6	4	3	2	4	2	4	7	6	6	6	6	7	4	5	7	1	4	3	2	6	6	1	6	3	6	7	2	7	2	3	7	515	nonnative	20	masc	0
fürchten	to be afraid of	2	3	6	2	6	2	3	6	5	3	4	2	2	4	3	6	5	5	6	6	5	4	4	6	2	6	4	4	5	3	2	6	3	6	6	3	6	3	2	4	532	native	23	masc	0
fürchten	to be afraid of	1	4	6	5	6	3	5	7	6	5	1	2	2	6	3	7	6	7	7	6	5	1	2	6	2	7	6	2	6	7	3	7	2	6	7	3	7	4	3	7	531	nonnative	20	fem	0
fürchten	to be afraid of	2	4	6	6	7	1	7	2	2	4	2	2	2	4	3	6	6	7	7	7	7	5	2	6	2	6	4	3	2	6	7	6	1	7	5	2	7	1	3	4	509	nonnative	20	fem	0
fürchten	to be afraid of	1	4	7	7	7	1	4	1	1	1	1	4	1	1	4	7	4	7	6	7	7	3	4	7	1	4	7	1	1	1	7	7	1	7	7	1	7	1	1	1	527	native	22	fem	0
fürchten	to be afraid of	4	4	5	5	3	3	5	4	3	4	3	5	5	3	2	3	4	4	3	3	3	5	4	3	5	3	3	NA	4	3	NA	5	5	5	3	4	2	2	4	4	499	nonnative	19	fem	0
fürchten	to be afraid of	3	2	3	5	5	2	4	5	1	4	3	4	5	2	7	3	3	4	2	6	3	5	4	1	6	3	2	3	4	5	5	4	4	5	1	3	2	2	1	4	500	nonnative	20	fem	0
fürchten	to be afraid of	2	3	6	6	5	1	2	5	2	1	2	2	2	1	6	4	2	5	6	6	6	3	5	5	1	6	5	2	5	1	5	7	3	2	5	3	7	3	2	6	514	native	21	fem	0
fürchten	to be afraid of	2	2	6	4	6	3	2	2	1	2	4	2	3	4	4	6	6	4	6	6	6	2	3	6	2	4	6	4	5	2	5	6	3	6	7	2	6	4	2	4	521	native	25	fem	0
fürchten	to be afraid of	1	4	7	6	6	1	2	4	2	1	4	4	2	2	4	4	5	6	6	7	5	4	5	7	4	7	4	2	4	4	2	6	1	4	5	2	6	3	4	5	534	native	20	fem	0
fürchten	to be afraid of	2	4	4	6	7	2	4	2	1	3	4	4	5	1	2	6	6	5	7	7	5	1	2	6	3	6	2	4	6	3	5	5	1	6	6	2	7	1	4	4	511	nonnative	24	fem	0
fürchten	to be afraid of	7	7	7	7	7	7	7	7	5	7	7	NA	7	7	7	1	7	7	7	7	7	7	6	7	7	7	7	7	7	7	7	7	7	7	7	7	7	7	7	7	504	NA	63	masc	0
fürchten	to be afraid of	1	4	6	6	6	2	2	3	1	2	1	1	3	2	7	3	2	5	5	3	2	4	6	5	4	5	1	3	2	2	3	6	4	2	4	3	6	1	1	2	498	native	26	fem	0
fürchten	to be afraid of	3	1	6	7	6	1	2	7	4	3	6	3	6	2	7	4	5	4	7	6	2	6	2	6	4	4	4	6	6	4	5	4	3	6	6	3	7	3	6	6	507	native	21	masc	0
fürchten	to be afraid of	2	5	5	6	5	6	5	6	2	3	7	3	4	2	5	6	5	7	5	5	3	2	1	5	3	5	7	2	7	5	5	5	3	4	6	5	3	5	4	4	533	native	21	fem	0
fürchten	to be afraid of	4	3	2	2	NA	5	5	NA	5	4	4	6	6	4	4	6	4	4	2	4	2	6	4	2	3	4	2	4	4	6	4	2	6	6	2	3	4	2	6	2	512	nonnative	19	fem	0
fürchten	to be afraid of	1	4	4	5	5	2	4	5	3	1	4	4	3	1	6	6	2	4	7	7	4	3	7	4	3	7	4	4	4	2	5	5	2	6	6	3	7	2	6	4	522	native	21	masc	0
fürchten	to be afraid of	1	1	4	6	6	2	2	7	6	2	3	4	2	3	7	6	1	3	6	5	3	2	5	2	2	6	3	2	2	3	1	5	2	7	6	2	7	1	6	4	501	native	20	fem	0
fürchten	to be afraid of	4	6	2	2	5	5	3	1	3	4	5	4	4	3	2	6	6	5	4	3	1	5	5	2	4	3	3	5	7	2	3	6	3	4	1	4	1	4	6	3	505	nonnative	20	masc	0
fürchten	to be afraid of	1	4	5	5	6	2	2	5	4	2	4	4	2	2	4	7	5	5	6	6	6	2	4	6	2	5	4	3	6	6	6	7	2	5	6	4	5	3	2	6	530	native	19	fem	0
fürchten	to be afraid of	6	3	4	3	3	1	6	2	6	4	2	6	5	5	2	4	3	3	2	2	3	2	4	4	5	2	7	3	5	5	4	2	6	3	3	4	3	6	4	5	508	nonnative	21	fem	0
fürchten	to be afraid of	2	2	6	2	4	3	5	2	2	3	4	3	2	2	6	5	5	6	5	6	6	6	7	5	6	5	2	2	5	5	2	2	3	5	2	2	3	2	4	5	502	native	20	masc	0
fürchten	to be afraid of	1	4	4	4	7	4	2	2	4	4	5	4	3	2	4	4	6	4	6	5	4	4	6	6	7	7	4	3	4	4	2	5	2	2	6	2	5	2	4	4	535	native	22	masc	0
fürchten	to be afraid of	2	4	5	4	6	2	2	6	3	3	4	6	2	6	4	6	6	6	7	7	6	2	4	6	5	5	4	6	4	6	6	6	2	4	6	2	6	2	4	6	510	native	21	fem	0
fürchten	to be afraid of	2	4	5	3	6	3	5	5	5	2	3	5	1	5	4	5	5	4	7	7	6	4	4	6	2	4	4	2	2	2	4	4	3	5	6	3	5	3	6	5	516	native	21	fem	0
fürchten	to be afraid of	2	4	6	5	6	2	2	4	4	3	5	3	2	2	4	6	6	5	6	5	6	4	5	6	2	6	4	5	6	6	5	6	3	6	6	2	6	2	6	6	513	native	22	fem	0
fürchten	to be afraid of	2	2	4	5	6	3	4	5	3	2	4	5	4	3	3	5	5	5	7	6	5	2	4	5	2	5	4	5	5	6	7	5	3	6	4	2	6	2	4	5	528	native	24	masc	0
fürchten	to be afraid of	3	1	6	4	NA	1	1	7	2	3	4	2	4	1	6	3	4	4	7	6	6	3	4	6	3	7	6	4	4	5	5	3	3	6	2	4	5	4	4	5	519	native	20	masc	0
fürchten	to be afraid of	1	2	6	7	7	1	3	1	7	4	2	1	1	1	4	2	7	7	7	6	7	4	4	7	1	7	4	4	1	1	2	6	1	4	7	1	7	3	1	2	496	nonnative	22	fem	0
fürchten	to be afraid of	3	2	5	6	5	3	3	6	3	2	4	3	3	6	4	4	4	6	6	5	5	3	6	6	3	5	4	3	5	4	5	5	4	4	6	4	5	2	4	5	503	native	20	fem	0
fürchten	to be afraid of	1	4	7	7	7	1	7	7	7	5	1	1	1	1	4	7	7	7	7	7	7	4	4	4	1	4	7	5	7	7	7	7	1	7	1	1	7	1	1	7	520	native	21	masc	0
fürchten	to be afraid of	2	4	2	7	6	3	6	7	6	4	4	2	2	6	4	4	6	6	6	6	7	2	3	7	2	4	6	6	6	6	6	7	1	5	6	1	7	1	4	6	524	native	20	masc	0
fürchten	to be afraid of	1	6	1	7	4	1	7	1	1	1	4	7	1	1	4	7	1	1	7	4	1	2	4	4	4	4	4	2	7	1	5	4	1	7	7	1	7	1	4	2	536	native	31	masc	0
fürchten	to be afraid of	2	5	6	6	5	2	2	6	2	6	2	1	2	1	3	1	5	5	4	3	5	5	5	6	2	5	2	4	6	6	5	5	3	6	6	3	6	3	5	5	506	native	21	masc	0
fürchten	to be afraid of	2	4	2	4	6	5	2	6	2	7	5	5	6	3	2	5	2	3	4	5	2	5	2	1	4	2	2	6	5	1	5	5	4	1	5	6	2	4	5	3	529	native	20	masc	0
fürchten	to be afraid of	1	1	1	4	1	1	1	7	2	1	3	5	4	1	4	4	2	4	4	4	7	4	4	4	4	4	4	2	4	1	1	3	4	4	1	2	4	1	2	2	525	native	21	fem	0
fürchten	to be afraid of	6	6	6	4	4	4	4	4	4	4	4	4	4	4	4	4	4	4	4	4	4	4	4	4	4	4	4	4	4	4	4	4	4	4	4	4	4	4	4	4	497	nonnative	21	fem	6
fürchten	to be afraid of	1	3	7	6	7	1	2	7	2	1	2	1	2	6	1	7	6	7	6	7	7	5	4	7	6	7	7	3	2	7	3	7	1	6	7	2	7	1	2	2	518	native	20	masc	0
fürchten	to be afraid of	3	4	5	5	5	4	5	2	4	3	4	3	3	4	5	4	3	4	5	5	4	6	4	3	3	4	3	4	3	4	5	4	4	5	5	5	3	2	5	3	523	native	21	masc	0
fürchten	to be afraid of	1	6	5	6	7	3	7	6	2	1	4	2	2	1	7	2	2	5	6	7	5	6	6	6	2	6	6	6	6	6	5	6	2	4	6	2	7	2	2	7	526	nonnative	20	fem	0
fürchten	to be afraid of	6	6	2	2	2	6	2	3	3	2	5	5	4	2	3	3	2	2	1	1	2	3	6	2	6	1	5	6	3	3	3	4	7	2	6	6	2	6	6	3	517	native	20	fem	0
gepackt	gripped	2	4	3	6	NA	2	3	4	6	3	2	4	2	3	6	3	5	4	5	3	6	6	4	4	1	4	4	4	5	3	6	4	4	4	6	3	4	2	2	3	552	native	21	masc	0
gepackt	gripped	1	3	4	5	3	1	1	4	2	1	1	3	2	1	4	1	1	2	3	4	4	6	7	4	2	4	2	2	4	1	2	3	4	1	7	1	3	1	1	2	550	native	23	fem	0
gepackt	gripped	3	4	2	4	5	3	1	3	3	2	2	4	4	2	4	2	4	2	5	2	3	3	6	3	4	4	4	3	1	2	2	3	5	3	7	4	4	4	4	2	549	native	26	fem	0
gepackt	gripped	1	5	3	6	1	6	1	2	2	1	4	3	4	1	1	1	1	1	2	3	5	6	7	2	6	4	6	4	1	1	1	3	6	2	7	2	4	6	6	1	568	native	19	fem	0
gepackt	gripped	3	6	1	7	3	2	6	6	2	6	6	7	6	1	2	5	3	4	4	3	1	6	6	3	6	3	6	6	6	5	2	1	6	1	7	7	2	2	6	3	556	native	26	masc	0
gepackt	gripped	4	6	2	4	3	5	5	5	4	3	5	4	7	6	3	NA	4	3	1	2	2	1	6	2	5	4	5	6	3	3	4	2	7	1	5	7	6	4	4	6	559	nonnative	23	fem	0
gepackt	gripped	1	4	1	6	4	4	1	1	2	3	2	4	1	2	7	4	5	4	4	5	4	6	5	7	1	6	4	1	4	2	4	4	4	4	6	4	5	3	4	2	564	native	27	fem	0
gepackt	gripped	7	4	4	2	1	1	4	4	4	4	4	4	4	1	7	2	4	4	1	3	3	4	4	4	4	4	4	4	1	1	2	2	6	2	7	4	1	4	4	4	582	native	25	fem	0
gepackt	gripped	2	2	4	1	1	6	1	1	1	1	4	2	2	1	2	3	3	2	2	2	2	3	7	4	6	4	1	4	2	2	2	4	7	2	7	6	4	6	6	2	554	native	21	masc	0
gepackt	gripped	3	4	1	4	5	1	6	7	1	5	1	4	1	1	5	2	1	3	2	2	1	7	7	4	7	4	2	4	2	2	5	4	4	1	1	4	2	4	2	1	555	native	30	masc	0
gepackt	gripped	1	3	2	3	3	2	3	3	3	2	3	3	4	2	4	4	5	4	6	5	5	3	5	5	2	6	4	3	3	3	3	4	4	4	6	3	3	4	3	3	560	native	26	fem	0
gepackt	gripped	3	4	5	4	3	3	4	2	2	5	3	3	5	4	3	2	3	3	4	2	3	6	6	2	6	4	NA	3	4	3	2	3	6	2	2	4	3	5	3	3	547	native	20	fem	0
gepackt	gripped	4	5	4	4	3	3	3	5	5	4	4	6	4	6	4	3	6	5	4	5	5	6	6	4	5	6	6	4	4	6	5	4	3	6	4	3	4	6	4	6	537	nonnative	21	fem	0
gepackt	gripped	5	5	2	2	1	2	2	5	5	4	5	6	2	2	3	3	2	1	2	3	3	7	7	2	5	4	4	5	4	2	2	2	4	3	7	5	2	4	5	7	588	native	24	masc	0
gepackt	gripped	2	4	5	7	7	3	2	5	2	2	2	1	3	2	4	5	6	4	6	7	6	4	7	6	1	5	4	2	4	7	4	5	3	6	6	2	5	4	1	4	589	bilingual	19	fem	0
gepackt	gripped	3	3	5	4	2	1	6	5	2	2	2	2	4	2	2	4	5	2	2	5	2	4	6	3	7	4	4	5	2	5	2	4	6	2	6	6	4	2	6	2	574	native	23	masc	0
gepackt	gripped	4	4	2	7	1	6	1	1	3	1	4	3	4	1	1	1	2	1	1	1	4	4	7	4	4	3	4	4	2	1	3	1	7	2	7	7	1	7	6	1	548	nonnative	21	masc	0
gepackt	gripped	2	4	3	3	2	6	1	2	2	3	6	7	5	1	2	5	2	2	2	3	2	2	6	2	6	2	4	6	4	1	2	2	4	5	7	6	3	5	5	2	566	native	20	fem	0
gepackt	gripped	5	3	2	2	2	3	2	2	3	NA	6	6	2	2	1	2	2	1	2	2	2	4	7	2	5	2	4	2	2	2	2	4	7	2	5	4	2	3	4	2	545	nonnative	20	masc	0
gepackt	gripped	2	4	3	4	4	3	2	2	2	6	4	3	3	1	3	2	3	2	3	3	4	3	7	4	5	4	3	2	3	2	3	3	5	2	6	4	3	5	3	3	546	native	25	masc	0
gepackt	gripped	3	6	2	2	2	2	4	4	4	2	3	3	4	1	7	2	1	4	4	4	2	4	7	4	3	3	4	4	3	4	2	4	4	1	7	4	2	4	4	2	581	native	19	fem	0
gepackt	gripped	3	4	1	2	2	6	2	1	2	2	6	2	4	3	6	1	1	1	1	2	2	3	7	1	6	3	4	6	1	2	1	1	6	1	7	6	1	7	7	2	584	native	23	fem	0
gepackt	gripped	4	6	5	3	5	6	2	3	4	2	4	6	6	5	4	3	3	4	2	2	3	3	6	3	5	2	3	5	4	3	4	3	6	2	5	3	3	4	5	4	577	nonnative	21	fem	0
gepackt	gripped	1	2	3	4	2	1	6	1	4	1	4	4	1	1	2	4	4	4	4	4	4	7	7	4	2	4	4	4	2	1	1	4	4	4	6	4	4	1	4	NA	572	native	23	fem	0
gepackt	gripped	2	4	2	6	1	3	1	3	1	2	5	5	2	3	4	3	2	3	4	2	2	2	5	2	3	4	6	3	2	2	3	3	6	5	7	3	5	5	3	2	538	native	21	fem	0
gepackt	gripped	6	6	4	4	2	6	2	3	4	2	4	4	2	4	4	2	6	3	1	6	2	2	6	1	6	6	4	4	4	4	6	4	4	6	6	4	2	6	6	4	551	nonnative	20	fem	0
gepackt	gripped	4	6	2	4	3	5	3	4	4	2	4	5	4	4	5	3	4	3	3	1	3	3	5	2	4	3	4	4	6	3	3	4	7	3	7	5	4	4	5	3	567	native	18	masc	0
gepackt	gripped	4	4	6	4	5	2	4	2	3	3	3	3	2	3	3	4	6	4	4	2	4	6	4	6	4	5	7	2	5	5	5	3	4	5	6	3	5	3	4	2	570	nonnative	22	fem	0
gepackt	gripped	2	4	1	7	5	5	3	2	2	7	3	4	7	2	7	3	2	3	2	1	2	7	6	1	5	1	2	4	3	1	6	1	6	7	7	5	1	7	5	1	571	nonnative	19	masc	0
gepackt	gripped	3	4	4	1	2	2	1	6	1	1	5	3	4	1	7	1	1	2	1	4	1	4	7	4	6	4	4	4	3	3	3	2	6	2	2	5	3	4	4	2	590	native	19	fem	0
gepackt	gripped	4	4	2	3	5	5	3	6	2	3	5	3	5	6	3	3	2	4	4	3	5	3	1	2	5	6	4	3	2	2	4	4	5	3	5	3	4	6	6	3	540	native	29	fem	0
gepackt	gripped	7	5	2	3	1	7	2	2	4	3	4	4	5	2	4	1	2	2	1	1	1	4	7	1	5	1	7	5	4	3	4	4	7	3	7	5	2	5	6	4	586	native	22	fem	0
gepackt	gripped	3	3	2	4	3	4	1	4	3	3	4	6	3	1	4	2	3	2	4	4	2	6	6	4	4	4	6	4	3	2	4	4	4	5	7	4	2	4	4	3	557	native	21	fem	0
gepackt	gripped	NA	6	5	NA	NA	2	2	NA	2	NA	NA	NA	6	4	2	NA	3	NA	NA	2	2	4	2	NA	NA	7	3	6	NA	NA	NA	NA	4	3	3	6	5	1	NA	5	563	nonnative	21	masc	0
gepackt	gripped	1	2	2	7	5	2	1	4	5	1	4	5	4	1	3	4	5	3	5	4	4	3	5	4	2	5	4	3	4	2	2	5	4	6	7	2	6	3	4	5	542	native	20	masc	0
gepackt	gripped	6	6	2	2	1	5	1	2	3	2	5	5	5	1	4	2	2	2	1	1	1	3	7	1	6	1	4	5	6	3	4	3	7	3	7	5	3	6	5	3	585	native	21	fem	0
gepackt	gripped	3	5	2	5	5	4	3	6	4	5	5	6	3	3	5	2	5	4	5	4	5	6	5	5	3	5	5	5	5	5	5	5	3	5	6	3	5	3	4	5	544	native	21	masc	0
gepackt	gripped	1	4	3	1	1	4	1	4	1	1	6	3	4	1	1	4	2	1	2	2	1	3	7	4	6	4	4	2	2	1	1	1	3	2	7	6	2	3	6	2	578	native	19	fem	0
gepackt	gripped	2	4	2	4	2	3	1	2	2	1	5	4	4	1	2	2	1	2	2	2	2	4	6	4	4	4	4	3	1	1	2	2	6	5	7	5	1	5	4	2	558	native	24	fem	0
gepackt	gripped	2	5	4	6	4	3	2	6	5	2	3	4	2	2	4	2	3	4	4	4	5	5	6	4	3	4	6	3	5	5	4	5	3	4	6	3	5	4	3	5	539	native	20	fem	0
gepackt	gripped	2	5	2	6	2	4	5	5	3	2	2	4	5	2	2	1	3	2	1	1	3	2	6	5	5	4	6	6	4	2	4	3	5	4	7	2	3	6	5	3	580	native	20	fem	0
gepackt	gripped	3	3	2	4	2	4	3	4	3	2	5	4	4	1	4	2	4	2	4	2	3	3	6	4	5	4	5	5	2	2	2	2	4	3	6	3	5	5	5	2	587	native	22	fem	0
gepackt	gripped	5	6	2	2	2	4	2	2	4	2	4	4	4	2	2	6	3	3	4	2	4	3	4	2	4	2	4	2	4	4	2	7	4	6	7	6	4	6	4	4	562	native	29	masc	0
gepackt	gripped	4	4	3	4	2	5	3	3	3	3	3	5	6	3	4	4	5	2	3	2	3	2	6	3	5	2	6	4	NA	3	3	2	5	3	6	5	3	4	5	3	543	nonnative	21	fem	0
gepackt	gripped	1	2	4	4	5	2	2	2	2	3	2	2	2	4	7	3	3	6	6	6	5	5	5	5	3	5	4	2	3	5	2	4	4	3	2	2	3	5	3	5	569	native	20	fem	0
gepackt	gripped	7	6	1	1	1	4	1	2	4	1	6	4	4	1	2	2	1	1	1	1	1	4	7	7	7	4	6	7	3	NA	1	4	7	1	7	6	1	7	4	2	591	native	21	fem	0
gepackt	gripped	2	1	2	1	5	2	2	3	4	3	2	3	2	5	6	5	3	4	3	5	6	3	6	2	5	4	2	5	4	2	3	NA	3	6	4	2	3	2	2	2	561	nonnative	25	masc	0
gepackt	gripped	4	2	3	5	3	4	2	2	1	2	1	5	5	1	4	1	2	1	2	2	3	4	6	4	3	4	4	4	3	2	1	3	6	4	7	6	1	7	4	3	575	native	20	fem	0
gepackt	gripped	2	4	1	4	4	5	2	2	2	1	5	4	4	1	2	4	5	2	4	4	4	2	6	4	7	4	4	5	3	2	3	4	4	4	7	3	4	4	5	3	592	bilingual	19	fem	0
gepackt	gripped	1	6	1	1	1	1	1	4	4	1	4	4	4	1	7	1	1	1	4	4	4	4	7	3	7	4	6	7	1	1	1	1	4	2	7	4	3	5	5	3	565	native	21	fem	0
gepackt	gripped	1	4	4	NA	4	4	4	4	4	1	4	7	4	1	4	1	1	4	4	1	4	4	7	1	4	4	4	4	1	1	1	4	4	4	7	4	4	4	4	1	553	native	23	masc	0
gepackt	gripped	2	4	3	5	2	2	6	7	6	6	3	7	1	6	5	2	6	4	5	5	6	7	4	7	2	4	6	6	3	2	1	5	2	5	7	2	2	4	6	3	583	native	22	masc	0
gepackt	gripped	NA	NA	3	5	4	2	NA	NA	NA	1	5	NA	NA	NA	NA	2	4	NA	3	2	NA	3	7	NA	2	4	5	3	2	1	2	NA	6	2	7	5	5	6	NA	4	573	native	20	fem	0
gepackt	gripped	2	4	3	5	4	4	2	4	3	2	2	4	4	2	4	NA	4	3	3	4	4	4	5	4	4	4	4	4	2	4	2	4	4	4	6	3	4	6	5	4	576	native	29	fem	0
gepackt	gripped	1	2	1	7	1	6	1	1	5	1	4	2	3	3	4	4	6	4	3	3	7	4	6	5	7	5	4	5	2	1	2	3	5	1	7	2	6	4	7	2	541	native	20	masc	0
gerührt	stirred	6	3	2	3	4	5	5	4	5	3	3	5	6	6	4	3	4	3	2	2	2	2	5	1	4	2	4	6	4	3	4	4	4	3	6	5	4	6	5	4	593	nonnative	22	fem	0
gerührt	stirred	3	NA	1	2	2	3	3	4	4	3	5	6	4	3	5	2	4	3	3	3	4	4	6	4	6	3	6	5	3	4	3	4	4	2	7	4	NA	6	6	2	647	native	20	fem	0
gerührt	stirred	7	6	2	2	3	4	3	5	5	NA	5	5	5	1	NA	2	2	3	3	2	2	3	5	3	4	2	6	5	3	2	NA	2	5	2	6	4	5	6	5	4	624	native	19	fem	0
gerührt	stirred	2	4	3	6	2	4	1	7	4	2	6	5	2	4	2	4	5	3	2	2	4	6	6	4	3	4	5	5	NA	3	3	5	6	6	7	3	5	4	4	2	620	NA	NA	NA	0
gerührt	stirred	3	7	5	5	5	5	5	6	5	6	6	5	3	7	6	3	6	3	3	6	5	6	5	6	3	3	2	6	6	6	6	6	3	4	5	3	5	7	4	4	605	native	21	masc	0
gerührt	stirred	4	7	2	4	5	1	1	6	6	3	4	5	2	2	4	3	6	4	4	6	6	3	5	5	4	4	6	6	1	1	3	6	1	4	7	2	5	5	5	3	612	native	24	masc	0
gerührt	stirred	3	5	5	5	3	2	5	6	5	5	3	5	3	5	2	3	2	3	5	5	2	3	2	3	5	2	2	6	3	3	5	5	3	3	5	2	5	3	NA	3	637	native	27	masc	0
gerührt	stirred	3	4	1	2	2	7	1	2	4	1	7	5	3	1	1	1	4	2	4	4	3	5	7	3	7	3	4	5	1	1	2	1	3	3	7	5	4	7	6	1	615	native	30	masc	0
gerührt	stirred	2	3	1	1	6	3	1	3	5	2	2	6	2	2	5	1	5	2	6	2	2	6	7	3	6	3	2	6	4	5	7	4	1	2	7	1	7	7	7	6	596	native	22	masc	0
gerührt	stirred	2	6	2	4	4	5	3	5	2	4	2	3	4	6	4	2	3	2	3	2	2	1	6	1	6	4	6	4	2	2	5	1	6	5	4	6	1	3	7	1	639	nonnative	25	fem	0
gerührt	stirred	4	4	4	4	4	4	4	4	3	4	4	4	4	4	4	4	4	4	4	4	4	4	4	4	4	4	7	6	4	4	4	4	4	4	4	4	4	4	4	4	630	native	19	fem	6
gerührt	stirred	5	7	1	1	1	2	1	6	7	5	6	6	3	4	7	1	1	2	1	3	1	4	5	3	7	4	7	7	3	6	3	3	5	1	7	5	5	7	6	2	633	NA	NA	NA	0
gerührt	stirred	5	5	2	5	5	2	2	5	6	2	4	6	3	4	4	2	5	2	3	3	4	6	6	4	3	4	5	5	3	2	4	4	5	3	7	2	5	5	5	3	610	native	21	masc	0
gerührt	stirred	5	5	3	3	3	5	3	5	5	3	5	5	3	5	5	3	4	3	3	3	3	5	5	3	4	4	4	5	4	5	5	4	5	3	5	5	3	5	5	4	642	nonnative	40	masc	0
gerührt	stirred	3	4	1	2	3	2	5	6	5	3	5	5	3	3	4	4	4	2	3	4	5	5	5	3	4	4	4	6	3	2	3	4	4	4	6	2	4	2	6	2	626	native	29	masc	0
gerührt	stirred	6	3	3	3	2	6	2	2	4	3	6	4	6	2	4	1	5	3	3	3	3	5	5	2	5	2	3	6	3	2	5	3	6	2	6	4	3	5	4	2	635	native	18	masc	0
gerührt	stirred	5	4	3	2	2	4	3	4	4	3	3	4	5	3	4	2	1	3	2	2	3	3	5	2	5	2	4	4	4	2	2	3	6	2	4	4	2	6	4	4	631	native	25	masc	0
gerührt	stirred	5	7	5	2	4	3	2	4	2	1	4	6	4	7	7	4	4	4	3	5	2	7	7	5	1	6	1	4	3	3	4	4	4	6	1	6	5	2	1	6	621	nonnative	18	fem	0
gerührt	stirred	4	7	1	1	1	4	1	3	6	2	5	6	4	2	7	1	5	1	1	1	1	4	6	1	2	4	4	6	2	3	1	4	7	1	7	7	2	7	7	4	617	native	24	masc	0
gerührt	stirred	4	2	6	2	4	2	2	5	3	4	2	4	3	3	4	6	4	3	6	6	5	6	4	5	4	6	2	5	4	4	3	4	3	5	5	4	4	3	4	4	601	nonnative	20	masc	0
gerührt	stirred	7	7	1	4	4	1	4	7	7	1	4	7	4	1	4	1	1	1	4	4	1	4	4	1	4	4	7	7	6	5	7	7	7	4	7	1	4	7	7	7	602	nonnative	24	fem	0
gerührt	stirred	2	2	1	5	6	2	2	2	6	2	6	6	3	1	6	4	6	4	4	4	4	1	6	6	2	4	4	4	5	1	4	6	4	6	7	2	7	2	6	4	623	nonnative	24	masc	0
gerührt	stirred	2	6	1	5	3	6	2	2	6	2	7	6	4	4	4	4	6	4	5	2	4	2	6	4	6	4	7	7	4	6	7	6	5	2	7	5	6	2	6	6	598	native	21	fem	0
gerührt	stirred	6	4	1	4	1	7	1	3	1	4	4	6	5	1	5	6	1	1	1	1	1	7	7	1	4	2	4	5	2	1	2	2	7	4	7	7	2	4	5	1	608	native	22	fem	0
gerührt	stirred	4	5	4	4	2	6	1	3	5	1	7	5	2	2	6	6	3	3	3	2	2	5	6	3	6	2	3	3	2	2	3	4	4	2	7	5	5	6	7	3	632	native	20	masc	0
gerührt	stirred	6	4	1	2	2	5	1	2	2	1	5	5	4	2	3	2	5	2	2	2	2	4	5	2	5	4	6	5	5	4	3	5	6	2	7	5	5	6	3	3	599	native	22	fem	0
gerührt	stirred	6	4	1	4	4	3	6	4	3	4	5	NA	4	3	3	4	4	3	2	5	2	6	4	1	6	2	2	4	4	4	6	4	5	2	1	5	3	3	6	4	634	nonnative	21	masc	0
gerührt	stirred	6	5	2	2	3	4	2	3	3	4	4	6	4	2	4	2	2	2	3	2	3	5	5	3	6	4	6	6	2	3	2	4	5	1	6	4	2	4	6	4	625	native	22	fem	0
gerührt	stirred	2	4	2	4	5	2	2	7	6	4	5	6	2	4	4	5	6	5	6	6	7	4	4	7	6	7	7	6	4	6	4	6	1	2	7	2	6	5	7	5	609	native	21	masc	0
gerührt	stirred	3	5	4	4	3	4	4	3	4	3	4	4	4	4	4	3	2	3	4	3	3	3	4	3	5	4	7	3	3	3	3	2	5	2	3	4	2	3	3	4	641	native	32	fem	0
gerührt	stirred	3	4	2	1	1	4	1	6	3	2	5	6	3	3	4	2	3	2	2	2	2	1	4	3	4	4	5	5	4	4	4	4	5	6	7	6	5	4	5	2	595	native	20	fem	0
gerührt	stirred	2	7	2	2	5	2	2	2	6	2	6	6	3	2	1	2	5	3	3	2	4	2	6	4	3	4	6	6	5	5	4	6	4	1	7	2	6	5	7	7	638	native	22	fem	0
gerührt	stirred	3	6	2	4	4	4	1	2	6	2	4	6	4	1	4	4	2	1	2	2	1	4	6	2	6	3	4	6	4	2	2	4	6	3	4	2	2	4	6	4	640	native	22	masc	0
gerührt	stirred	5	4	3	4	3	4	1	4	4	4	1	4	3	4	4	4	4	1	7	2	4	5	4	4	4	4	7	5	4	4	1	4	7	4	6	4	4	7	5	4	636	native	19	fem	0
gerührt	stirred	5	6	1	2	2	6	2	2	2	3	5	6	6	1	6	6	7	2	2	1	1	4	5	1	5	2	6	6	4	6	2	5	6	2	7	6	4	6	5	2	619	native	24	fem	0
gerührt	stirred	5	5	2	3	3	3	1	5	4	2	6	5	4	3	2	2	2	1	2	2	4	6	6	4	5	4	2	6	4	3	4	2	6	3	6	6	4	6	5	3	603	native	23	masc	0
gerührt	stirred	3	5	4	5	5	2	5	6	NA	5	NA	5	4	NA	6	2	3	3	4	4	5	5	4	6	5	5	4	5	6	4	4	3	2	3	3	3	5	NA	3	4	629	native	20	masc	0
gerührt	stirred	3	4	4	4	4	4	5	6	4	4	7	5	3	4	4	4	4	4	4	5	4	3	4	6	4	4	7	7	6	6	5	5	3	5	7	4	5	3	5	5	611	native	22	masc	0
gerührt	stirred	2	1	4	4	4	4	4	1	4	2	4	4	4	4	4	4	4	4	4	4	4	4	4	NA	4	4	NA	3	3	NA	NA	4	4	4	4	4	4	NA	NA	NA	645	native	23	fem	0
gerührt	stirred	4	4	1	2	4	4	1	3	2	1	5	3	4	4	6	4	1	2	4	4	4	4	7	4	7	4	4	7	1	1	1	2	4	1	7	4	4	4	7	1	616	native	33	fem	0
gerührt	stirred	6	5	2	2	3	6	1	6	3	3	5	6	4	2	2	1	4	2	2	1	2	3	6	2	3	3	3	5	5	2	3	1	6	3	7	5	5	6	5	1	597	native	20	masc	0
gerührt	stirred	7	7	1	4	7	1	7	1	4	7	2	7	7	3	1	4	1	4	1	4	1	1	7	1	4	1	4	7	7	4	4	4	7	1	7	7	7	7	7	NA	594	nonnative	25	fem	0
gerührt	stirred	NA	NA	1	NA	NA	NA	NA	NA	NA	NA	NA	NA	NA	NA	NA	NA	NA	NA	NA	NA	NA	NA	NA	NA	NA	NA	7	NA	NA	6	6	NA	NA	NA	7	NA	6	NA	NA	NA	644	native	30	fem	0
gerührt	stirred	5	5	1	4	3	5	6	7	5	4	4	6	5	6	4	4	4	2	2	2	1	5	7	4	7	2	5	5	6	2	5	2	5	5	7	6	5	5	7	1	622	native	21	masc	0
gerührt	stirred	2	6	6	1	1	5	2	1	4	2	7	2	2	1	1	2	1	2	2	1	3	2	6	2	6	2	4	5	2	2	2	2	3	3	6	5	4	7	7	1	646	native	21	fem	0
gerührt	stirred	3	4	2	1	3	2	1	3	5	2	5	4	2	2	4	3	5	2	3	3	4	5	5	6	4	4	6	5	3	2	2	2	6	3	5	3	3	4	6	3	627	native	20	fem	0
gerührt	stirred	3	6	3	4	4	2	2	4	4	4	4	4	5	4	6	3	6	4	4	3	4	4	4	4	4	4	6	6	3	3	3	5	3	4	6	4	4	2	6	2	606	native	20	fem	0
gerührt	stirred	4	6	1	3	4	4	1	4	3	3	4	7	2	4	4	1	3	3	3	3	3	3	5	3	6	4	5	7	6	5	6	4	4	1	7	4	5	5	4	4	600	native	20	fem	0
gerührt	stirred	3	4	2	6	3	2	6	6	6	5	4	6	3	5	5	2	6	2	2	5	3	2	5	4	4	4	5	6	5	6	5	5	5	5	7	2	5	3	6	5	604	native	21	fem	0
gerührt	stirred	6	6	1	4	2	6	3	4	4	3	5	5	4	2	4	2	2	3	2	2	3	5	4	2	4	4	3	5	4	3	2	4	6	2	7	7	3	5	4	4	613	native	29	masc	0
gerührt	stirred	5	4	2	4	3	5	5	4	6	3	5	5	3	5	5	4	5	2	3	4	3	3	6	5	5	4	6	5	4	5	4	5	5	3	7	5	5	5	5	4	607	native	20	masc	0
glücklich	happy	5	4	3	4	2	6	3	1	4	4	5	4	5	3	5	1	3	2	2	1	3	3	6	2	6	2	4	4	3	2	4	4	6	3	6	6	2	6	4	3	656	native	23	fem	0
glücklich	happy	6	4	3	1	2	5	4	4	4	4	4	4	4	4	6	4	4	4	1	1	2	5	6	3	5	4	4	4	4	2	3	4	7	2	5	4	3	5	4	4	672	native	20	masc	0
glücklich	happy	4	4	1	1	2	5	2	2	3	4	6	4	4	3	4	2	2	2	3	3	1	4	5	2	6	4	4	5	2	2	3	4	7	2	4	5	2	5	5	3	666	native	22	fem	0
glücklich	happy	7	6	4	4	4	7	2	2	3	4	6	3	4	2	4	2	2	2	2	1	2	4	6	1	6	2	5	6	4	2	3	2	7	2	6	7	2	7	4	4	651	native	22	fem	0
glücklich	happy	6	6	2	2	1	6	4	4	4	3	5	5	6	1	7	4	2	1	1	1	2	1	7	1	6	2	4	6	3	2	4	1	7	2	7	7	1	4	6	2	658	native	33	masc	0
glücklich	happy	5	4	1	3	1	6	2	3	3	3	5	7	6	1	3	4	2	1	1	1	1	3	5	1	5	1	7	7	2	1	2	3	7	3	7	7	3	4	7	3	669	native	19	fem	0
glücklich	happy	7	7	1	4	1	7	4	4	4	1	4	7	7	1	7	1	4	1	1	1	1	1	4	1	4	1	4	5	1	1	4	4	7	1	7	7	1	7	7	4	659	native	22	masc	0
glücklich	happy	7	4	1	4	7	4	7	NA	4	5	4	7	4	7	1	4	4	4	2	4	4	1	4	4	3	4	4	7	7	4	7	4	4	NA	7	4	1	NA	4	2	662	native	22	masc	0
glücklich	happy	7	5	4	4	2	6	2	7	4	6	4	3	4	2	4	4	2	1	1	1	1	4	5	1	7	2	4	6	2	3	6	4	7	2	7	6	1	4	6	4	654	native	20	masc	0
glücklich	happy	7	4	1	1	1	7	1	2	1	6	7	4	7	1	4	1	1	2	1	1	3	4	7	1	7	1	1	7	1	1	1	2	7	1	7	7	1	7	7	1	648	native	19	masc	0
glücklich	happy	6	6	1	4	1	6	2	2	3	4	4	4	5	2	4	3	4	2	1	1	2	2	4	2	4	2	4	5	3	2	4	2	7	2	6	5	2	6	4	3	650	native	26	masc	0
glücklich	happy	6	5	1	1	2	5	6	6	2	2	2	7	5	6	7	1	1	1	1	1	1	1	7	1	6	1	4	7	2	2	5	1	7	2	7	7	2	6	6	1	660	native	22	fem	0
glücklich	happy	4	6	2	4	1	4	2	6	4	4	5	4	4	1	7	3	2	2	1	1	3	3	6	2	4	3	4	6	4	3	4	4	7	4	7	7	2	4	5	3	663	native	28	masc	0
glücklich	happy	2	2	4	6	4	3	3	5	3	3	5	5	4	2	4	4	5	3	5	6	4	4	4	6	5	5	4	5	4	4	5	4	3	3	5	3	5	2	3	4	665	native	19	masc	7
glücklich	happy	5	6	3	3	3	5	3	3	3	3	4	5	6	3	3	3	3	3	1	2	3	3	4	3	4	2	4	4	3	3	3	3	6	4	5	5	3	5	4	3	649	native	22	masc	0
glücklich	happy	6	4	2	3	2	6	3	2	3	3	4	4	6	2	5	2	3	4	1	2	2	2	5	1	4	1	4	5	2	4	4	3	7	2	5	6	1	6	7	2	661	native	21	masc	0
glücklich	happy	1	3	4	4	2	3	3	4	1	4	2	3	6	2	2	2	3	3	1	4	4	3	3	3	4	3	1	5	2	3	1	1	NA	1	3	4	2	6	3	5	655	nonnative	24	masc	0
glücklich	happy	NA	NA	1	1	1	7	1	NA	1	1	NA	NA	7	NA	NA	NA	NA	1	1	1	1	NA	7	1	NA	1	NA	7	1	1	1	1	NA	1	7	7	1	NA	NA	1	668	native	20	masc	0
glücklich	happy	7	6	1	1	1	7	3	2	1	2	1	6	5	1	7	1	1	1	2	1	1	3	5	1	7	3	7	7	1	1	3	1	7	1	7	7	1	7	6	1	652	native	21	fem	0
glücklich	happy	4	7	1	1	1	7	1	1	7	4	7	1	7	1	7	1	1	1	1	1	1	1	7	1	4	1	4	7	1	1	1	1	7	1	7	7	1	7	7	1	667	native	21	masc	0
glücklich	happy	5	6	3	4	4	4	4	4	4	4	4	4	4	4	4	4	4	4	3	3	4	4	4	3	4	4	4	4	4	4	4	4	7	4	4	4	4	4	4	4	670	native	26	masc	0
glücklich	happy	7	7	1	2	1	4	NA	1	4	6	7	4	5	1	4	6	1	1	1	3	1	4	6	1	7	1	4	7	2	1	2	1	7	2	7	7	2	4	7	1	664	nonnative	19	fem	0
glücklich	happy	5	4	4	3	5	4	5	5	1	4	3	5	4	5	3	4	2	2	3	3	1	2	4	3	4	2	2	6	4	2	6	2	7	2	6	5	5	5	4	4	653	native	20	masc	0
Mitleid	pity	3	5	2	4	5	3	3	5	4	5	4	5	3	3	4	2	3	3	3	4	5	5	4	4	5	4	5	5	5	3	5	3	3	2	5	3	5	5	4	4	694	native	21	fem	0
Mitleid	pity	2	5	6	7	7	2	2	7	7	4	2	6	1	7	2	6	5	6	6	7	7	4	5	6	2	5	1	4	6	6	5	6	1	7	7	1	6	2	4	6	676	native	20	masc	0
Mitleid	pity	2	4	5	2	7	2	2	6	3	3	4	3	2	3	7	5	5	5	7	7	5	4	6	6	5	4	4	3	1	5	5	3	2	5	7	2	6	2	4	3	683	native	23	masc	0
Mitleid	pity	5	4	4	5	NA	2	6	6	3	6	3	5	4	4	4	6	NA	4	4	6	4	7	6	4	4	5	4	4	NA	6	4	4	6	4	5	4	2	7	4	6	679	nonnative	24	masc	0
Mitleid	pity	4	5	3	4	4	4	4	4	4	4	4	4	4	4	4	4	4	3	4	4	4	5	4	4	4	4	4	5	4	3	3	4	3	4	5	4	3	4	4	4	678	nonnative	19	masc	0
Mitleid	pity	6	5	4	2	7	2	4	7	7	3	3	7	3	4	3	3	4	5	6	7	6	4	4	7	3	4	5	7	5	6	5	2	3	5	4	3	4	3	4	3	687	native	21	masc	0
Mitleid	pity	3	5	2	4	4	2	2	6	5	5	5	5	4	5	5	3	5	4	5	6	5	5	6	5	3	5	6	6	5	5	6	4	3	5	6	3	6	3	5	6	695	native	20	fem	0
Mitleid	pity	4	NA	4	5	4	4	6	4	6	5	2	2	5	5	3	2	4	5	4	6	5	3	4	3	5	4	4	3	4	4	4	6	3	3	4	2	4	4	3	5	677	native	21	masc	0
Mitleid	pity	4	5	5	6	5	4	5	5	5	4	4	5	1	4	4	4	5	5	6	5	5	5	4	5	3	5	5	5	5	5	5	5	2	5	6	3	6	3	4	5	688	native	21	masc	0
Mitleid	pity	2	6	2	6	6	3	2	7	3	4	5	3	3	6	3	4	6	4	6	6	4	7	1	5	3	6	5	2	6	1	5	4	1	6	7	3	5	5	4	4	696	nonnative	27	fem	0
Mitleid	pity	2	5	5	2	5	5	5	5	5	5	2	6	2	5	4	3	5	3	5	6	5	2	3	5	5	3	5	4	5	4	6	4	5	3	5	3	7	4	5	5	674	native	22	masc	0
Mitleid	pity	2	2	3	4	2	3	4	7	2	2	4	3	2	3	6	4	6	5	6	6	6	6	2	5	4	5	6	6	2	3	4	3	2	6	6	4	6	3	4	2	675	native	19	fem	0
Mitleid	pity	3	5	4	4	5	4	4	4	4	4	4	4	3	4	4	5	4	4	5	5	4	4	4	4	4	4	4	3	4	4	5	4	2	4	5	4	4	4	4	4	701	native	29	masc	0
Mitleid	pity	6	6	2	4	4	4	2	4	3	5	5	6	4	3	4	3	3	3	2	3	2	5	5	3	6	4	6	6	5	5	4	4	4	2	6	5	3	5	6	3	703	nonnative	20	fem	0
Mitleid	pity	2	6	4	5	6	2	1	6	6	3	6	4	2	6	6	2	2	6	5	6	7	5	5	6	1	4	5	6	6	6	3	6	1	6	7	2	6	2	6	5	692	bilingual	22	fem	0
Mitleid	pity	4	4	4	4	4	2	4	4	2	4	5	5	2	4	4	4	7	4	6	5	NA	6	4	6	4	4	4	4	1	2	4	4	1	1	7	2	4	4	7	2	690	nonnative	29	fem	0
Mitleid	pity	3	5	NA	NA	5	2	2	NA	5	3	NA	6	2	3	NA	2	2	2	6	5	NA	NA	6	NA	5	NA	NA	6	NA	3	2	4	2	1	5	2	3	7	NA	3	705	native	20	fem	0
Mitleid	pity	3	4	4	4	2	4	2	4	5	4	4	4	4	5	4	5	5	4	5	5	4	4	3	5	4	4	4	6	6	6	6	6	2	6	4	4	5	2	4	5	686	NA	NA	masc	0
Mitleid	pity	5	6	2	5	3	4	3	6	5	5	4	4	4	5	4	3	5	3	4	6	5	4	5	5	3	4	5	4	6	3	6	4	2	5	5	3	5	6	4	5	680	native	18	masc	0
Mitleid	pity	6	6	2	5	5	2	2	7	6	3	3	5	2	2	6	2	2	4	6	4	5	5	4	5	3	5	4	5	5	4	4	4	3	3	6	2	4	4	4	4	673	native	21	masc	0
Mitleid	pity	3	6	6	4	6	1	6	6	5	4	5	5	3	6	3	5	6	3	6	6	5	7	5	7	4	5	5	4	5	6	4	3	2	5	6	3	3	4	5	4	702	native	21	masc	0
Mitleid	pity	1	1	6	7	7	4	4	6	4	4	5	4	2	4	4	6	5	4	7	5	7	4	5	6	1	5	4	5	4	7	2	7	1	5	7	1	5	1	4	7	693	nonnative	21	fem	0
Mitleid	pity	2	6	3	2	3	5	1	6	6	2	4	6	2	5	4	3	7	5	6	6	5	6	4	7	3	5	5	6	3	3	6	2	1	5	7	3	6	4	6	3	685	native	21	fem	0
Mitleid	pity	5	3	3	2	2	6	3	2	3	2	4	4	5	6	2	4	2	4	3	2	2	4	5	1	5	3	1	4	3	2	4	4	5	4	4	6	3	7	7	4	691	native	20	masc	0
Mitleid	pity	2	5	6	2	6	2	3	6	5	2	5	6	2	6	7	6	6	5	2	3	6	2	3	6	2	5	5	5	5	5	6	7	2	7	5	3	6	6	6	6	700	native	21	masc	0
Mitleid	pity	4	6	2	4	6	2	1	6	4	4	4	4	1	4	4	3	2	4	6	7	4	7	5	4	5	4	6	6	4	5	5	4	2	5	6	2	6	5	5	6	682	native	24	fem	0
Mitleid	pity	1	4	4	7	6	1	4	6	4	3	1	4	3	5	4	6	5	4	6	7	7	5	4	7	1	4	5	2	1	4	7	4	1	7	7	1	6	1	6	6	684	native	22	fem	0
Mitleid	pity	NA	6	1	NA	2	NA	3	4	NA	4	NA	5	4	NA	NA	3	NA	5	4	4	NA	5	NA	NA	NA	4	5	7	3	NA	5	1	5	NA	6	5	NA	6	NA	NA	706	native	22	masc	0
Mitleid	pity	1	6	5	3	7	2	1	6	3	3	2	NA	2	4	5	2	5	4	6	6	6	5	4	7	3	4	6	1	2	1	3	6	1	6	7	5	7	1	4	2	699	native	19	fem	0
Mitleid	pity	3	5	3	4	4	2	6	6	5	5	5	6	3	5	4	3	5	4	4	7	5	5	4	5	3	4	6	5	5	4	7	4	2	4	6	3	5	6	6	4	689	nonnative	24	fem	0
Mitleid	pity	2	2	2	4	4	6	2	1	3	2	4	5	4	5	2	3	4	3	2	2	2	3	6	2	5	2	6	6	3	2	2	3	4	1	7	6	3	6	7	2	697	native	21	fem	0
Mitleid	pity	3	6	4	4	7	2	3	5	4	2	5	4	1	3	4	4	6	4	6	5	4	4	6	6	2	4	5	6	4	5	3	4	2	3	7	2	4	6	4	4	704	native	21	fem	0
Mitleid	pity	2	7	6	6	6	1	1	6	2	2	5	7	1	6	4	7	6	4	7	7	7	7	6	6	5	5	6	6	6	2	5	6	2	6	7	1	7	7	6	2	698	native	19	fem	0
Mitleid	pity	3	5	2	5	7	3	1	5	6	4	4	4	2	5	4	4	6	4	6	7	6	3	4	6	3	4	5	5	5	6	5	4	1	5	7	3	5	2	4	6	681	native	22	masc	0
Neid	envy	2	3	5	5	5	3	3	4	4	2	4	4	4	3	4	6	5	6	6	5	4	3	4	5	3	5	4	4	5	6	3	5	3	5	6	3	6	3	4	4	710	native	23	masc	0
Neid	envy	2	5	4	2	6	5	5	4	1	2	6	2	6	3	1	6	2	4	6	3	5	1	7	5	6	3	7	2	6	3	2	5	3	4	3	6	6	3	2	3	711	native	19	fem	0
Neid	envy	2	5	6	6	7	4	3	6	4	1	5	5	4	4	2	4	4	5	5	7	6	4	5	7	3	5	6	5	3	6	3	6	2	5	7	5	7	5	5	4	707	native	20	fem	0
Neid	envy	4	4	6	6	6	3	4	7	4	4	5	3	3	4	4	6	5	6	7	6	6	4	4	4	3	6	4	4	2	3	4	4	4	4	5	2	6	3	4	2	709	native	21	fem	0
Neid	envy	3	2	3	5	5	2	4	5	6	2	4	6	2	5	2	5	4	6	4	4	6	4	6	5	5	6	4	5	2	3	6	5	2	5	6	3	5	2	2	5	715	native	21	masc	0
Neid	envy	3	2	5	5	6	3	3	4	2	2	4	3	3	4	4	6	5	6	7	6	6	2	4	6	5	6	4	2	5	5	5	6	2	5	6	3	6	2	6	6	726	native	21	masc	0
Neid	envy	2	2	6	7	5	2	3	6	2	2	2	5	3	2	3	6	2	6	7	6	2	2	6	5	2	5	5	2	6	6	4	6	3	6	6	2	6	2	4	5	732	native	30	fem	0
Neid	envy	1	1	6	7	7	2	1	6	5	2	2	2	2	3	6	7	7	7	7	6	7	1	2	7	1	4	3	3	7	7	1	6	1	7	6	2	5	2	2	5	718	native	21	fem	0
Neid	envy	1	1	7	6	7	1	1	7	4	1	2	1	1	1	1	7	7	7	7	5	7	1	2	7	3	7	4	1	6	6	1	7	1	7	7	1	7	1	1	7	719	native	22	fem	0
Neid	envy	3	2	5	5	4	3	3	5	4	3	4	4	4	4	3	5	3	5	6	5	4	2	5	5	3	5	5	3	4	6	5	6	3	5	6	3	5	3	3	5	725	native	20	masc	0
Neid	envy	2	2	6	6	6	2	2	6	4	2	2	1	2	1	2	2	4	6	7	7	7	1	5	7	2	7	4	1	4	4	3	4	2	6	6	2	6	2	2	4	728	nonnative	21	fem	0
Neid	envy	5	6	1	2	2	5	1	2	2	2	5	6	6	5	4	3	2	2	1	2	1	2	5	1	5	2	1	6	4	2	1	4	6	1	6	6	4	4	7	3	720	native	21	fem	0
Neid	envy	6	5	7	6	4	4	4	5	6	4	6	4	6	4	4	4	6	5	7	6	5	5	4	6	5	4	7	5	4	7	4	5	4	6	6	5	6	4	4	3	727	nonnative	19	fem	0
Neid	envy	3	3	2	4	4	3	3	4	3	3	4	6	3	5	3	3	3	4	2	3	4	4	5	3	5	3	4	6	4	5	4	3	4	4	5	4	4	4	4	4	722	native	27	masc	0
Neid	envy	5	2	3	4	2	5	2	6	3	4	3	2	6	4	6	2	2	2	2	2	3	3	6	1	2	1	4	1	2	1	4	1	4	2	5	1	1	5	2	1	716	nonnative	20	masc	0
Neid	envy	2	3	6	3	6	2	3	5	3	4	5	3	3	4	5	4	6	4	6	6	5	2	5	6	3	7	3	3	5	4	3	6	2	4	6	2	4	2	2	5	733	native	25	masc	0
Neid	envy	4	1	4	3	5	6	2	3	2	1	5	4	4	2	1	3	3	3	5	3	4	6	7	4	6	5	7	3	5	4	3	6	4	6	6	3	4	6	4	4	739	native	24	masc	0
Neid	envy	4	3	5	5	2	5	7	7	4	3	4	7	6	3	6	NA	2	2	4	4	3	6	5	3	6	3	1	2	2	2	5	3	5	6	6	5	2	6	4	5	730	nonnative	19	masc	0
Neid	envy	2	7	7	7	7	4	4	3	7	3	4	1	5	7	6	6	6	7	7	6	7	1	1	4	1	7	4	6	6	6	3	7	3	7	4	2	7	7	4	7	713	native	30	masc	0
Neid	envy	2	2	3	5	5	2	3	4	4	2	4	2	2	2	2	6	5	6	6	5	4	2	4	4	2	6	4	3	2	2	2	6	4	4	6	2	5	1	3	5	717	native	28	masc	0
Neid	envy	1	1	7	7	7	1	1	7	7	4	1	1	1	1	1	7	1	7	7	7	7	1	1	7	1	7	4	1	1	7	1	7	1	7	7	1	7	1	1	1	714	native	30	masc	0
Neid	envy	1	1	7	7	5	3	4	4	4	4	3	1	2	4	3	5	7	6	7	5	6	2	4	4	1	6	6	1	2	5	3	5	3	6	7	2	5	2	1	4	738	native	21	fem	0
Neid	envy	2	2	4	6	6	4	3	4	2	7	2	4	4	3	3	4	6	7	6	5	4	2	4	5	6	4	6	4	5	6	5	6	3	5	6	1	2	1	2	4	708	native	20	fem	0
Neid	envy	3	5	6	5	6	5	3	6	5	4	4	2	5	5	3	4	5	4	6	5	5	4	2	6	5	5	6	5	4	5	5	3	3	6	6	2	5	2	5	4	729	nonnative	19	fem	0
Neid	envy	2	1	1	6	7	6	2	7	6	1	7	5	5	2	7	7	2	7	4	4	7	1	7	7	5	7	1	5	6	7	2	6	4	4	7	7	7	1	2	6	731	native	20	masc	0
Neid	envy	1	2	1	1	2	6	3	6	5	1	2	2	1	3	2	1	2	3	2	5	1	3	4	5	5	4	1	1	2	2	1	5	4	4	1	1	2	2	2	3	736	native	19	masc	0
Neid	envy	3	4	7	2	NA	2	3	4	4	3	3	NA	3	3	5	5	7	6	7	7	7	3	6	7	1	6	7	1	2	4	3	5	4	5	7	7	7	4	2	5	737	native	24	fem	0
Neid	envy	2	3	7	4	6	2	4	4	4	2	4	2	4	4	4	7	5	7	7	7	7	4	4	7	4	7	5	3	4	5	5	7	2	6	7	3	7	2	4	7	723	native	21	fem	0
Neid	envy	2	2	2	6	7	5	6	6	5	2	2	2	2	7	1	7	7	6	7	5	2	2	7	7	2	6	4	7	1	4	7	7	2	6	7	2	7	2	1	7	734	native	20	masc	0
Neid	envy	2	2	6	7	7	2	3	1	3	3	2	1	3	1	6	5	7	7	7	7	6	1	1	7	1	7	4	1	1	2	4	7	1	6	7	1	7	1	3	2	724	native	31	fem	0
Neid	envy	3	1	6	6	5	4	3	4	4	3	5	3	1	4	4	4	3	6	7	6	4	5	3	5	5	6	5	2	4	3	3	4	3	3	6	5	4	4	3	4	735	native	20	fem	0
Nostalgie	nostalgia	4	4	2	2	2	4	4	4	2	2	6	4	3	4	4	2	3	3	2	4	2	6	6	2	3	3	4	5	3	3	3	2	6	2	4	6	1	6	5	2	748	native	20	masc	0
Nostalgie	nostalgia	6	3	1	1	3	6	2	3	2	3	4	5	4	2	2	3	1	2	2	3	3	5	5	3	5	2	1	2	2	3	3	1	5	2	4	5	1	5	4	2	740	native	20	masc	0
Nostalgie	nostalgia	4	4	4	4	4	5	2	5	5	5	4	4	5	4	4	4	5	2	3	3	4	7	7	3	4	1	4	4	3	2	5	5	6	4	6	4	4	4	4	3	752	native	23	masc	0
Nostalgie	nostalgia	5	5	4	4	6	3	6	6	6	5	4	6	4	5	4	6	5	3	3	6	4	6	4	6	4	4	5	6	3	3	7	4	2	3	6	3	5	2	4	3	754	native	20	fem	0
Nostalgie	nostalgia	7	4	2	1	4	4	7	7	6	5	6	7	3	6	4	4	4	3	3	3	2	2	5	2	5	4	6	7	4	4	7	5	6	2	6	6	3	4	5	6	762	native	20	fem	0
Nostalgie	nostalgia	3	5	2	3	3	5	1	1	2	3	6	5	3	1	4	3	2	2	4	2	3	4	5	4	3	4	4	5	3	2	4	4	6	1	6	5	2	6	5	3	742	native	22	masc	0
Nostalgie	nostalgia	1	5	4	6	5	1	6	6	3	6	5	3	2	4	3	4	5	6	6	6	5	6	2	6	4	6	5	6	5	6	6	6	3	5	5	3	6	2	4	4	760	nonnative	22	masc	0
Nostalgie	nostalgia	3	2	6	3	6	2	6	6	6	6	2	1	2	6	5	4	6	4	6	5	6	6	2	6	2	6	2	2	4	2	2	4	2	6	6	2	6	2	3	4	747	native	20	masc	0
Nostalgie	nostalgia	3	4	3	4	4	2	2	4	3	3	4	4	3	4	4	4	4	4	2	3	4	3	5	2	5	4	2	4	4	4	4	3	2	4	6	3	5	4	4	4	757	nonnative	26	masc	0
Nostalgie	nostalgia	4	4	3	3	4	5	3	5	3	4	5	3	3	3	5	3	4	3	4	3	4	5	5	5	5	5	1	5	4	4	4	5	5	5	3	4	5	4	4	4	761	native	21	masc	0
Nostalgie	nostalgia	6	4	2	3	5	5	6	5	5	3	4	3	2	4	3	4	4	2	3	6	3	5	5	3	5	3	2	5	6	4	3	4	6	3	6	4	4	6	6	3	772	native	20	masc	0
Nostalgie	nostalgia	4	4	4	6	4	3	4	4	7	4	4	4	3	5	5	6	4	5	4	6	4	4	4	4	3	5	4	4	3	7	5	4	3	5	6	3	6	2	4	4	756	nonnative	23	masc	0
Nostalgie	nostalgia	7	5	2	3	2	7	6	5	6	4	6	4	4	2	6	5	2	3	2	2	3	3	7	4	5	1	4	3	6	5	5	4	5	2	4	6	4	5	7	6	771	native	21	masc	0
Nostalgie	nostalgia	6	6	2	6	3	4	6	3	6	6	4	2	4	6	4	2	4	3	2	2	6	6	5	4	2	3	4	6	4	3	4	5	6	4	6	2	4	4	6	2	746	native	21	fem	0
Nostalgie	nostalgia	5	4	4	5	4	5	6	6	6	5	2	4	4	5	4	4	5	4	4	4	5	5	4	5	3	4	4	4	4	4	5	4	4	5	6	4	4	4	4	4	749	native	23	masc	0
Nostalgie	nostalgia	5	4	1	4	2	6	4	3	4	4	5	4	6	4	6	4	3	2	1	2	3	3	7	4	4	2	4	5	2	4	2	3	6	4	7	4	3	6	6	4	755	native	20	fem	0
Nostalgie	nostalgia	3	6	2	2	6	2	6	7	4	5	4	6	2	2	4	2	5	2	4	2	3	2	6	4	2	4	4	4	2	4	2	4	2	4	7	3	2	2	6	4	764	native	26	masc	0
Nostalgie	nostalgia	7	7	3	7	1	7	1	1	1	1	1	1	7	1	1	1	7	2	1	1	7	3	7	3	7	1	1	1	1	1	1	7	7	1	7	4	7	7	7	1	758	nonnative	23	NA	0
Nostalgie	nostalgia	5	4	2	2	2	5	1	3	4	3	3	4	4	2	4	4	5	3	3	2	2	3	5	2	7	4	6	6	5	3	4	3	4	2	7	4	6	4	5	1	750	native	23	fem	0
Nostalgie	nostalgia	4	1	4	4	7	5	6	7	7	4	4	4	1	7	6	4	4	4	6	7	4	4	2	4	1	6	2	4	6	4	4	4	3	7	6	2	6	1	4	1	768	native	29	fem	0
Nostalgie	nostalgia	7	6	4	2	3	2	6	6	6	7	4	4	2	1	3	2	5	4	2	4	5	7	6	5	4	5	1	5	4	3	5	3	6	6	5	2	2	6	4	3	770	native	24	masc	0
Nostalgie	nostalgia	5	6	2	2	4	5	4	4	5	5	4	2	4	6	5	4	6	4	3	2	2	4	5	2	6	3	4	6	6	5	7	5	5	3	7	3	4	5	6	4	753	native	23	masc	0
Nostalgie	nostalgia	3	NA	3	6	5	3	6	6	6	4	4	4	6	6	3	4	6	4	6	6	6	3	4	6	3	4	4	5	6	5	4	5	2	6	6	2	4	2	4	5	763	native	25	fem	0
Nostalgie	nostalgia	6	6	2	1	2	6	2	1	2	3	4	2	7	2	4	7	2	3	2	1	2	2	6	2	2	1	4	3	3	2	4	2	6	5	7	6	2	7	6	2	744	native	26	masc	0
Nostalgie	nostalgia	5	4	1	1	4	5	2	4	4	2	NA	4	5	1	7	1	1	1	4	1	1	4	7	2	3	1	1	5	3	1	4	4	7	3	4	4	1	7	4	3	767	native	20	masc	0
Nostalgie	nostalgia	4	4	2	4	4	1	2	1	2	4	4	2	4	4	4	2	2	1	2	2	2	6	3	2	6	4	4	4	4	4	2	4	4	2	2	6	2	6	4	4	769	native	25	masc	0
Nostalgie	nostalgia	2	5	4	4	7	4	2	5	4	5	3	5	6	4	7	2	4	2	4	1	3	7	7	2	1	3	7	7	6	4	4	1	5	3	6	4	5	4	4	2	751	nonnative	19	fem	0
Nostalgie	nostalgia	6	6	2	5	3	3	3	2	3	3	5	5	3	3	6	2	4	3	2	3	3	3	5	2	5	5	2	5	5	5	3	4	3	3	6	5	3	2	5	2	741	native	21	masc	0
Nostalgie	nostalgia	3	6	4	1	6	1	1	1	7	7	1	1	2	6	1	6	7	2	4	2	6	7	6	5	1	2	1	2	7	6	6	6	5	7	7	1	6	7	1	6	759	native	21	masc	0
Nostalgie	nostalgia	4	3	3	3	4	3	5	6	5	5	3	3	3	4	4	5	3	4	3	3	3	3	4	3	4	4	4	5	4	5	5	5	4	5	3	4	4	5	3	5	745	native	25	fem	0
Nostalgie	nostalgia	6	7	3	5	2	5	2	2	4	3	4	2	4	3	4	4	5	4	4	4	4	3	6	4	4	4	4	4	2	3	4	3	4	3	7	2	5	3	4	2	773	native	22	masc	0
Nostalgie	nostalgia	5	5	2	4	3	3	4	5	4	4	6	5	3	3	3	3	2	3	3	2	6	4	6	1	7	4	4	5	3	2	3	4	4	6	5	3	3	4	5	4	765	nonnative	20	fem	0
Nostalgie	nostalgia	7	6	2	2	5	4	3	6	3	5	4	6	4	4	4	2	4	3	2	3	3	1	6	2	2	2	4	3	4	4	5	5	3	7	7	3	1	4	2	3	766	native	21	masc	0
Nostalgie	nostalgia	4	4	3	4	3	4	3	5	4	6	4	4	3	4	4	3	5	1	2	3	4	6	6	4	4	4	4	4	2	2	4	4	2	4	4	4	2	4	4	5	743	native	26	masc	0
Rührung	being-stirred	3	6	6	4	4	1	6	6	5	5	3	3	5	6	2	5	2	3	3	5	5	4	5	3	5	5	5	2	3	3	2	3	4	3	3	5	2	5	3	5	792	native	21	fem	0
Rührung	being-stirred	3	5	3	2	4	2	3	6	4	2	4	5	3	3	4	2	2	5	2	4	3	5	4	4	3	3	4	6	4	4	5	7	4	3	2	4	4	4	6	4	783	native	20	masc	0
Rührung	being-stirred	1	6	1	5	3	2	4	7	5	4	NA	7	4	3	4	2	2	4	4	4	3	4	7	5	6	3	7	7	6	4	3	4	5	1	7	4	4	7	7	5	790	nonnative	19	fem	0
Rührung	being-stirred	3	5	2	4	4	5	1	2	5	4	4	6	2	3	7	3	5	3	2	2	3	3	5	5	5	4	5	7	4	4	3	4	4	3	7	4	4	5	6	3	780	native	22	fem	0
Rührung	being-stirred	2	2	4	5	2	2	1	1	4	2	4	6	3	4	4	2	4	3	1	1	1	6	5	4	5	3	4	5	1	4	2	7	4	1	7	2	4	4	7	4	791	native	21	masc	0
Rührung	being-stirred	5	5	3	3	3	5	3	4	5	5	5	5	4	4	4	3	3	3	2	2	2	3	5	2	5	4	5	6	5	6	4	3	5	2	6	5	3	6	5	4	788	native	18	fem	0
Rührung	being-stirred	5	5	2	2	3	4	3	4	5	4	4	5	4	4	4	3	2	4	2	2	2	5	5	2	4	2	4	4	3	2	2	2	6	2	4	4	2	5	4	4	794	native	21	fem	0
Rührung	being-stirred	7	4	2	5	1	6	5	3	4	2	4	5	4	1	3	2	3	2	1	2	2	6	7	3	4	4	5	3	4	2	6	2	7	4	7	4	4	6	4	4	776	native	33	masc	0
Rührung	being-stirred	4	3	3	NA	3	3	NA	NA	3	4	5	5	NA	NA	NA	3	NA	4	3	NA	3	5	NA	3	NA	3	4	NA	4	NA	5	3	5	3	NA	5	3	4	5	4	800	bilingual	27	masc	0
Rührung	being-stirred	5	5	1	4	1	5	1	6	4	2	4	7	5	1	4	1	3	2	1	2	1	6	6	2	5	3	7	7	3	1	2	6	6	2	7	5	2	5	6	2	781	native	20	fem	0
Rührung	being-stirred	7	3	1	1	1	2	7	7	5	NA	NA	7	NA	6	6	2	3	2	1	1	2	1	6	1	3	1	7	7	2	1	6	1	7	4	7	7	3	4	6	1	777	native	20	masc	0
Rührung	being-stirred	4	4	3	4	4	1	4	5	4	4	4	4	4	4	7	2	4	3	3	3	4	3	4	6	4	4	7	6	4	6	4	6	4	4	7	4	4	6	4	6	797	native	19	fem	0
Rührung	being-stirred	7	1	1	7	4	4	4	1	6	7	4	5	7	1	1	7	1	3	1	1	1	3	7	1	7	1	1	1	1	1	4	1	7	3	1	4	1	4	NA	6	801	nonnative	20	fem	0
Rührung	being-stirred	5	4	2	2	3	3	1	6	6	2	5	5	3	2	4	3	3	3	4	4	4	4	5	4	4	3	4	6	4	3	3	5	4	2	7	3	5	3	5	5	803	native	19	masc	0
Rührung	being-stirred	6	3	3	2	4	3	4	5	6	5	5	6	4	4	5	2	3	2	2	4	3	5	4	5	5	4	5	5	5	5	6	5	3	4	6	2	5	2	5	6	787	native	19	fem	0
Rührung	being-stirred	2	5	6	4	5	2	2	5	6	4	4	6	2	5	4	3	5	4	5	5	5	4	5	6	4	4	6	6	5	5	6	5	2	6	5	2	6	3	2	6	785	native	22	fem	0
Rührung	being-stirred	4	6	4	4	4	4	6	5	5	6	4	6	4	1	4	2	2	4	4	5	4	4	7	4	6	4	4	6	4	5	5	4	4	4	6	2	4	4	4	3	799	nonnative	20	fem	0
Rührung	being-stirred	2	4	5	4	4	4	3	3	4	5	6	4	3	6	3	5	5	4	5	5	7	2	5	5	4	6	5	4	6	7	6	3	3	5	7	3	6	2	3	7	796	nonnative	19	fem	0
Rührung	being-stirred	NA	NA	NA	NA	NA	4	NA	5	NA	NA	NA	NA	NA	NA	NA	NA	1	NA	NA	NA	NA	NA	4	NA	NA	7	NA	NA	NA	NA	7	NA	7	NA	NA	NA	NA	NA	NA	NA	789	native	19	fem	0
Rührung	being-stirred	3	5	3	5	NA	2	3	5	5	5	4	5	2	6	4	2	6	4	5	6	6	5	5	4	4	4	3	3	5	5	5	5	2	4	5	4	6	2	4	6	786	native	20	masc	0
Rührung	being-stirred	3	4	2	5	3	3	2	7	2	3	4	5	4	2	4	3	5	4	3	4	4	6	5	4	4	4	4	6	6	3	2	4	4	6	6	2	5	6	7	4	775	native	20	masc	0
Rührung	being-stirred	6	4	1	3	2	4	1	3	6	6	6	5	4	2	4	2	2	1	1	2	1	3	5	2	6	4	6	6	4	2	3	4	7	2	7	2	2	5	6	5	784	native	22	fem	0
Rührung	being-stirred	7	6	2	4	2	6	3	7	5	3	5	4	1	2	1	2	4	2	1	2	2	3	6	3	5	2	7	7	6	6	4	6	6	4	7	5	2	4	6	4	795	native	20	fem	0
Rührung	being-stirred	6	5	1	2	3	5	2	6	6	3	5	5	4	5	4	4	3	3	2	2	3	2	5	2	5	3	6	6	5	4	NA	4	6	3	7	5	5	4	7	3	802	native	45	masc	0
Rührung	being-stirred	5	4	3	4	3	5	3	6	4	4	4	5	4	3	4	2	3	3	3	3	3	3	5	3	5	4	4	6	3	4	4	4	4	3	6	5	3	4	5	4	805	native	30	fem	0
Rührung	being-stirred	4	4	4	4	4	3	4	4	2	4	2	3	4	3	4	4	3	4	4	3	2	NA	3	3	4	4	2	3	3	3	3	3	6	2	2	4	2	4	5	4	778	nonnative	29	masc	0
Rührung	being-stirred	2	4	3	4	3	6	2	3	2	3	5	5	5	2	3	3	5	3	6	2	2	3	4	2	5	7	6	6	5	3	2	3	6	2	5	3	6	5	6	6	774	native	20	fem	0
Rührung	being-stirred	6	6	4	3	4	5	4	3	4	3	4	5	4	3	6	5	3	3	4	5	5	5	6	3	6	5	6	6	5	4	3	4	4	4	3	4	4	6	5	4	779	native	19	fem	0
Rührung	being-stirred	4	7	3	2	2	4	3	7	2	4	6	7	4	4	3	4	3	2	3	2	2	5	6	3	4	4	6	6	4	2	6	4	6	4	6	5	6	2	3	3	806	native	NA	fem	0
Rührung	being-stirred	NA	6	2	NA	4	NA	2	NA	NA	NA	NA	5	NA	3	NA	NA	NA	NA	NA	3	NA	NA	5	NA	7	NA	NA	6	3	NA	4	NA	NA	NA	6	NA	NA	NA	6	2	782	native	25	masc	0
Rührung	being-stirred	3	6	1	2	6	5	1	3	4	2	4	4	3	2	4	2	5	2	2	2	1	4	5	3	4	4	4	6	3	4	6	3	5	2	6	3	4	7	5	3	804	native	20	masc	0
traurig	sad	3	5	5	6	6	3	4	6	3	5	7	3	5	4	5	4	6	3	7	7	5	5	4	6	4	7	6	6	5	4	6	NA	4	4	7	6	6	4	4	5	813	native	21	masc	0
traurig	sad	2	3	5	4	5	1	6	6	4	3	4	3	4	6	7	5	6	6	6	4	4	4	3	5	2	4	6	4	6	6	5	5	4	6	6	4	5	3	4	5	814	bilingual	20	fem	0
traurig	sad	4	NA	NA	NA	NA	NA	NA	NA	NA	5	NA	NA	NA	NA	NA	NA	NA	NA	7	NA	NA	NA	NA	NA	NA	NA	NA	NA	NA	NA	NA	NA	NA	4	NA	NA	NA	4	NA	NA	819	native	19	masc	0
traurig	sad	3	3	4	4	7	2	4	5	5	4	3	5	3	6	4	5	5	4	5	7	6	6	5	7	2	5	4	5	4	4	4	4	1	6	6	1	5	3	4	3	843	native	23	fem	0
traurig	sad	1	2	6	6	7	2	2	6	4	4	5	6	3	5	6	2	2	6	7	7	7	6	3	7	5	6	5	5	6	7	6	6	1	7	6	3	6	1	6	6	821	native	23	fem	0
traurig	sad	2	3	5	5	5	3	2	5	5	4	6	3	3	5	3	4	4	5	5	6	5	3	3	5	4	4	6	5	4	6	6	5	2	6	6	3	6	3	4	5	809	native	20	fem	0
traurig	sad	1	2	6	NA	5	NA	5	6	4	NA	NA	NA	2	6	4	NA	6	NA	5	6	6	4	NA	5	NA	5	NA	NA	5	6	6	6	1	6	6	3	6	3	NA	6	817	native	20	fem	0
traurig	sad	2	6	4	4	4	4	7	7	4	4	4	4	2	4	4	4	4	4	7	7	4	4	4	4	4	4	4	7	4	7	7	NA	1	4	7	4	7	1	4	6	835	nonnative	26	fem	0
traurig	sad	3	6	4	4	4	5	4	5	3	3	4	4	3	6	2	4	6	4	4	6	5	6	6	6	3	4	1	4	5	5	6	5	1	5	5	3	3	2	4	4	812	native	19	masc	0
traurig	sad	2	2	4	4	7	2	5	2	3	4	6	5	1	4	4	5	5	3	6	7	7	4	5	7	4	5	5	6	5	6	5	7	1	4	7	3	6	1	4	4	833	native	21	masc	0
traurig	sad	2	4	2	4	4	4	4	4	4	2	4	4	4	4	4	4	4	6	6	7	4	4	4	4	4	6	4	4	4	4	4	4	1	6	7	4	4	2	4	4	826	native	20	masc	0
traurig	sad	1	5	7	7	7	1	1	1	1	2	7	2	3	7	5	6	6	7	6	7	7	2	NA	7	2	4	4	5	3	1	2	7	1	6	7	1	7	1	7	2	831	native	21	fem	0
traurig	sad	2	5	6	4	4	3	6	4	4	4	4	2	1	3	4	4	5	4	7	6	5	4	4	6	4	4	7	2	6	5	2	4	2	6	7	3	4	6	4	4	822	native	21	fem	0
traurig	sad	6	2	4	6	7	4	7	6	6	6	4	2	3	6	4	5	6	4	6	7	5	3	3	5	4	6	4	5	3	4	6	5	1	6	7	3	3	3	5	5	832	native	29	masc	0
traurig	sad	3	3	2	5	5	4	3	5	4	3	4	5	3	5	4	5	5	5	5	5	5	4	4	6	4	6	4	5	5	4	4	5	1	3	6	2	6	3	6	5	828	nonnative	21	fem	0
traurig	sad	2	4	4	5	5	3	2	4	5	4	4	4	4	6	4	6	4	4	6	6	5	3	3	6	4	4	4	5	4	6	6	4	1	5	5	4	6	2	4	4	823	native	22	fem	0
traurig	sad	2	4	4	6	6	3	1	5	5	4	5	4	4	7	7	4	4	6	6	5	5	3	4	5	2	4	4	3	4	7	5	5	1	5	6	2	6	3	2	6	824	native	21	fem	0
traurig	sad	7	3	1	2	4	4	2	2	4	4	1	4	4	2	2	2	4	2	2	1	1	4	5	2	4	4	6	4	3	4	2	4	5	2	4	4	4	3	4	4	815	NA	NA	NA	0
traurig	sad	3	5	3	3	3	4	4	3	3	4	4	5	5	2	4	3	3	5	2	4	2	3	2	3	5	3	2	5	2	2	3	4	3	3	1	4	3	4	4	5	845	native	28	masc	0
traurig	sad	5	6	3	2	4	2	2	7	6	7	6	7	2	5	5	7	5	3	3	4	5	2	6	6	5	4	6	6	2	6	6	6	1	2	6	1	6	2	7	1	830	native	20	fem	0
traurig	sad	4	4	4	2	7	1	4	4	6	4	4	7	1	4	4	4	3	4	7	7	6	6	4	7	4	4	4	7	6	3	6	4	1	1	7	1	7	4	4	2	825	native	20	fem	0
traurig	sad	2	5	2	3	4	2	2	1	2	6	6	7	5	2	4	1	2	3	2	2	1	1	7	2	7	1	7	7	2	7	1	2	6	1	3	6	2	6	3	6	836	nonnative	26	fem	7
traurig	sad	2	4	4	7	6	4	6	6	4	4	4	4	2	6	4	7	4	6	6	6	6	4	1	6	4	6	7	4	6	7	6	6	1	6	6	2	7	1	4	6	841	native	21	masc	0
traurig	sad	3	5	7	7	7	1	6	6	6	5	3	3	1	7	6	6	7	5	6	7	7	5	2	7	2	7	5	3	5	5	6	6	1	6	7	2	7	1	6	2	840	native	20	fem	0
traurig	sad	2	5	6	4	6	1	2	7	4	4	4	3	2	6	4	4	6	6	6	6	6	4	2	7	4	6	6	2	5	6	4	4	2	6	7	1	5	4	4	4	810	native	26	fem	0
traurig	sad	NA	NA	7	7	NA	NA	NA	NA	NA	NA	4	NA	NA	NA	NA	4	6	NA	7	7	NA	NA	6	7	NA	6	4	2	NA	NA	5	NA	NA	NA	7	2	6	NA	NA	5	811	native	21	fem	0
traurig	sad	6	2	NA	5	1	3	1	6	7	7	3	6	1	2	2	3	7	1	3	7	5	1	2	1	1	1	5	1	1	4	5	2	3	7	4	5	5	1	4	7	818	nonnative	24	fem	0
traurig	sad	1	7	7	6	6	1	2	5	4	2	4	2	4	6	2	5	7	6	7	7	7	4	4	7	2	7	4	3	6	5	7	7	1	6	7	1	7	6	3	6	839	nonnative	22	fem	0
traurig	sad	1	4	6	NA	5	NA	6	6	5	1	NA	NA	1	NA	NA	5	NA	NA	NA	6	5	4	2	7	NA	7	NA	NA	NA	5	NA	NA	1	NA	2	NA	NA	2	NA	NA	838	nonnative	26	fem	0
traurig	sad	1	NA	7	7	7	1	7	7	7	4	6	5	3	7	1	7	7	7	7	7	7	4	2	7	1	7	4	7	7	7	7	7	1	7	7	1	7	1	2	7	844	nonnative	21	fem	0
traurig	sad	1	4	7	4	6	3	2	6	6	4	4	4	4	6	3	4	4	5	7	7	5	2	4	6	2	4	4	7	4	7	5	7	1	5	6	1	6	2	4	4	834	nonnative	20	fem	0
traurig	sad	2	3	5	4	6	3	5	6	5	3	2	3	3	5	3	4	4	4	6	6	6	4	3	5	3	4	2	3	3	5	5	5	1	6	4	2	4	4	4	5	827	native	20	masc	0
traurig	sad	2	2	4	4	6	2	6	3	4	3	4	4	2	NA	4	6	NA	5	7	7	5	4	NA	6	3	6	4	NA	4	5	3	6	1	4	NA	2	6	2	4	5	820	NA	NA	NA	0
traurig	sad	6	2	5	6	6	6	6	3	3	6	6	2	6	6	2	2	6	6	6	6	1	6	6	5	6	6	3	1	2	6	6	6	3	6	6	3	6	6	6	6	842	native	21	masc	0
traurig	sad	6	2	7	2	2	2	2	2	2	4	2	3	5	4	6	6	2	3	6	5	6	6	6	5	3	6	2	2	2	4	2	3	4	5	4	6	3	2	2	2	829	native	24	masc	0
traurig	sad	3	6	6	5	6	1	5	6	5	6	5	3	6	5	3	6	3	3	5	5	6	4	5	3	6	6	2	1	5	6	1	3	7	2	2	3	5	5	6	5	837	native	31	masc	7
Traurigkeit	sadness	2	4	6	7	7	2	5	6	6	3	5	6	2	6	7	7	7	6	7	7	7	3	5	7	2	6	4	4	6	7	2	6	1	6	5	2	6	2	3	7	856	native	20	fem	0
Traurigkeit	sadness	2	4	4	2	7	1	3	5	4	4	6	4	3	6	4	4	6	4	7	7	7	4	4	7	4	7	4	6	4	4	4	4	1	4	7	1	7	2	4	3	862	native	26	fem	0
Traurigkeit	sadness	3	1	4	4	7	3	6	7	4	5	6	7	4	6	3	4	6	4	6	7	6	7	7	6	6	6	6	6	1	4	4	5	2	6	7	2	4	1	6	6	846	native	22	masc	0
Traurigkeit	sadness	1	5	7	4	7	1	1	6	6	2	5	6	1	6	4	6	7	5	6	7	7	4	4	7	4	7	4	4	4	2	4	6	1	7	7	2	7	1	4	2	865	native	23	masc	0
Traurigkeit	sadness	2	3	7	6	6	2	6	7	5	4	4	2	4	5	6	7	6	7	3	7	7	3	5	6	5	5	7	4	4	5	7	6	1	6	7	4	6	3	6	7	858	native	21	fem	0
Traurigkeit	sadness	2	6	5	3	4	2	4	6	3	6	4	6	2	6	3	5	5	5	7	7	7	5	5	4	6	6	7	3	3	3	1	4	1	3	7	5	5	5	4	2	847	NA	NA	NA	0
Traurigkeit	sadness	2	4	3	3	3	2	2	4	5	2	4	5	4	5	3	3	3	6	7	6	5	4	6	6	5	6	4	5	3	3	3	4	2	2	7	5	5	2	5	4	857	native	25	fem	0
Traurigkeit	sadness	3	4	7	4	7	2	4	7	6	2	3	4	1	4	4	6	7	4	6	7	7	4	4	6	2	6	4	4	1	4	2	4	4	6	7	2	4	2	4	4	864	native	20	fem	0
Traurigkeit	sadness	3	3	5	5	5	4	4	5	5	4	5	6	4	5	3	4	4	4	6	5	4	4	4	5	5	4	6	5	3	5	5	4	NA	4	6	4	5	3	5	4	853	native	20	fem	0
Traurigkeit	sadness	2	4	5	6	6	2	2	6	4	3	5	3	3	5	6	5	5	3	6	6	5	4	5	6	2	5	4	4	1	5	6	5	1	4	7	2	6	3	2	5	859	native	21	masc	0
Traurigkeit	sadness	5	5	5	6	5	3	7	7	6	3	4	3	3	3	4	5	4	5	6	5	6	6	4	6	2	6	6	6	5	6	6	2	3	6	6	3	6	6	6	3	863	nonnative	21	fem	0
Traurigkeit	sadness	2	5	4	7	7	1	2	4	6	3	2	6	4	6	3	4	7	4	6	7	2	4	6	7	3	7	5	5	1	3	4	7	1	4	7	1	7	1	3	3	861	native	24	fem	0
Traurigkeit	sadness	2	4	7	1	7	4	7	3	7	4	4	4	1	7	1	7	6	7	7	7	7	1	4	7	1	7	7	7	7	7	7	7	1	4	7	1	5	1	1	7	867	native	29	masc	0
Traurigkeit	sadness	3	4	5	6	7	1	5	5	5	3	5	2	1	4	6	5	7	5	5	6	7	6	4	7	2	6	4	3	5	5	6	5	1	6	7	1	6	2	3	5	866	native	22	fem	0
Traurigkeit	sadness	3	3	6	2	6	3	3	7	7	3	6	6	3	5	6	3	3	3	6	5	5	5	5	6	6	5	4	6	5	5	3	4	3	5	5	3	5	7	5	5	850	native	21	masc	0
Traurigkeit	sadness	2	1	4	5	6	2	4	4	2	4	4	3	3	5	2	6	4	3	4	6	6	6	4	5	4	5	4	3	2	2	2	2	1	3	5	2	5	1	4	2	854	native	22	NA	0
Traurigkeit	sadness	3	4	4	1	5	1	4	6	4	5	6	7	4	4	1	4	4	4	5	4	4	4	7	4	3	4	4	4	2	4	4	4	3	6	6	4	4	4	4	3	860	native	20	NA	0
Traurigkeit	sadness	3	5	4	3	3	2	5	6	5	5	5	2	3	7	3	3	5	5	6	4	6	6	5	5	4	3	5	6	3	6	6	5	3	6	2	4	6	2	6	7	852	native	20	masc	0
Traurigkeit	sadness	3	5	4	5	6	5	6	6	6	4	6	5	3	6	6	4	2	5	6	7	7	2	4	7	6	6	5	6	6	6	6	5	1	7	7	2	6	4	6	6	851	native	22	masc	0
Traurigkeit	sadness	6	3	2	2	5	5	2	5	3	5	6	6	2	4	2	6	3	3	3	5	4	4	6	5	4	4	4	6	5	4	4	5	1	4	6	3	3	2	5	4	855	native	20	masc	0
Traurigkeit	sadness	2	1	3	3	7	1	7	7	7	7	6	2	2	7	7	4	7	6	4	7	4	4	4	7	1	7	5	6	1	7	2	7	1	7	7	1	7	4	7	7	849	native	20	masc	0
Traurigkeit	sadness	1	NA	7	4	7	2	1	4	7	1	2	2	1	6	NA	4	7	6	7	7	7	4	2	7	1	7	4	1	1	7	4	7	1	7	7	1	7	1	2	1	848	native	19	fem	0
überrascht	surprised	3	6	5	4	4	5	3	1	2	4	5	1	5	4	4	3	2	2	3	2	3	1	7	5	5	2	7	3	5	3	1	3	7	4	6	3	3	5	5	1	875	bilingual	19	fem	0
überrascht	surprised	3	6	2	2	3	6	2	2	2	2	3	4	5	2	4	3	2	2	3	2	2	2	6	2	5	4	4	4	3	2	2	4	6	2	6	3	5	6	4	3	878	nonnative	23	masc	0
überrascht	surprised	2	4	3	3	2	6	2	3	2	2	4	5	6	2	4	3	2	2	2	3	3	4	6	2	6	3	1	3	3	2	2	2	6	3	6	3	4	5	4	3	894	native	21	masc	0
überrascht	surprised	1	1	7	7	7	2	1	1	7	1	7	1	1	7	2	7	7	6	7	7	7	1	2	7	1	7	1	7	1	7	7	7	1	7	1	1	7	1	2	7	891	nonnative	23	masc	0
überrascht	surprised	3	4	3	6	5	6	2	5	2	2	3	5	5	4	3	4	5	4	4	2	3	6	6	4	2	4	3	4	5	4	3	5	5	4	6	3	6	5	4	3	884	nonnative	22	masc	0
überrascht	surprised	1	3	2	3	2	6	1	2	2	2	4	6	4	2	4	1	2	3	3	1	1	3	7	1	4	1	7	6	3	4	3	5	7	1	6	7	6	7	5	2	896	native	23	fem	0
überrascht	surprised	1	5	4	2	4	1	6	7	1	4	1	7	4	1	7	4	7	7	2	2	1	5	7	6	1	4	7	3	7	7	7	6	5	6	1	2	6	4	7	7	886	native	20	fem	0
überrascht	surprised	2	2	2	2	3	6	1	2	4	2	5	4	4	1	5	3	6	3	3	2	2	3	7	2	3	4	5	5	4	3	5	4	5	4	7	6	5	5	6	3	885	native	20	masc	0
überrascht	surprised	2	5	3	6	1	7	1	4	3	1	4	4	6	4	3	4	5	1	1	1	5	2	7	4	6	2	4	4	5	4	6	4	6	1	7	4	7	4	4	4	880	native	21	fem	0
überrascht	surprised	6	7	3	4	3	1	6	5	4	2	3	4	4	5	7	4	5	4	5	2	4	3	6	1	6	2	7	3	2	1	6	2	7	6	3	4	6	3	3	5	872	nonnative	27	fem	0
überrascht	surprised	2	4	4	5	4	5	2	2	2	3	5	3	4	2	4	3	2	4	5	3	2	2	5	4	2	6	3	3	5	5	3	5	4	3	4	4	5	4	1	5	876	native	22	masc	0
überrascht	surprised	2	5	3	3	2	6	2	2	3	2	4	4	6	1	4	3	2	3	2	2	2	2	6	2	3	3	7	5	4	3	3	4	6	2	6	6	5	6	4	2	882	native	20	fem	0
überrascht	surprised	3	4	3	2	4	5	3	4	3	2	5	4	4	2	4	3	3	4	2	3	3	2	6	4	6	3	4	4	4	4	5	4	4	4	5	6	5	4	4	3	887	native	33	masc	0
überrascht	surprised	4	4	3	5	4	5	6	3	2	4	4	5	5	1	4	2	3	3	4	3	4	2	7	4	5	4	4	4	2	3	3	4	4	3	5	4	3	4	4	4	870	native	20	masc	0
überrascht	surprised	2	4	6	7	4	2	2	6	2	2	1	4	6	6	5	6	6	5	7	2	4	2	6	4	1	4	1	6	5	5	5	7	4	6	5	5	4	2	3	2	868	native	20	masc	0
überrascht	surprised	4	6	5	4	3	2	6	6	5	5	6	4	4	4	2	5	4	4	4	4	3	3	6	4	3	6	5	2	6	6	6	6	4	2	4	4	5	2	5	6	898	native	44	fem	0
überrascht	surprised	3	4	5	4	3	3	2	3	4	1	4	3	5	1	4	3	2	4	4	2	2	2	6	4	3	5	3	1	4	3	4	5	6	3	5	5	3	3	2	5	881	native	22	masc	0
überrascht	surprised	5	4	4	3	3	6	2	4	2	3	6	4	4	3	4	3	3	3	3	3	3	3	5	3	6	3	4	5	5	4	3	4	4	2	5	6	2	6	5	4	893	native	20	fem	0
überrascht	surprised	3	4	4	2	3	2	1	4	2	3	6	4	4	2	6	6	2	4	2	2	3	3	6	4	6	4	4	6	2	2	2	2	4	2	6	3	4	3	3	2	871	native	21	masc	0
überrascht	surprised	1	4	6	1	2	4	4	2	2	1	4	3	NA	1	4	4	4	4	6	2	4	2	6	4	4	4	4	3	4	3	4	4	4	4	6	4	6	4	2	4	895	native	20	fem	0
überrascht	surprised	5	5	3	4	2	5	2	2	3	3	4	4	7	1	4	3	2	2	2	1	2	3	5	2	5	2	4	3	4	4	3	5	5	2	5	5	2	5	6	2	879	native	22	masc	0
überrascht	surprised	2	4	6	5	3	3	2	2	3	6	4	4	4	3	4	4	4	4	5	4	1	2	6	2	5	4	1	2	5	4	3	6	4	5	5	3	6	5	2	5	883	native	20	masc	0
überrascht	surprised	6	6	2	3	3	1	3	3	4	NA	6	6	6	2	6	4	1	4	4	2	2	4	6	3	6	1	6	6	3	3	3	5	7	3	7	6	3	4	6	4	897	nonnative	38	fem	0
überrascht	surprised	3	4	6	4	3	7	3	7	1	3	3	4	5	2	7	4	2	4	4	4	4	5	6	4	4	1	2	7	2	3	6	3	4	4	4	4	4	2	2	4	889	nonnative	23	fem	0
überrascht	surprised	2	4	3	3	4	4	4	5	4	3	5	4	5	4	4	3	4	3	3	2	3	5	5	3	3	4	5	4	4	4	4	4	5	4	1	4	4	5	3	3	888	native	24	fem	0
überrascht	surprised	2	4	3	4	3	5	3	3	3	3	4	4	5	5	4	4	6	5	4	4	4	6	4	4	3	4	6	6	4	6	6	5	4	6	6	6	6	6	4	5	877	native	20	fem	0
überrascht	surprised	4	4	5	4	4	1	6	5	4	2	3	2	6	2	7	4	4	2	4	3	5	7	7	3	3	3	2	5	3	5	6	2	4	6	3	6	3	2	1	4	890	nonnative	20	fem	0
überrascht	surprised	4	4	3	4	4	3	3	3	3	4	4	4	3	3	4	3	4	4	4	4	3	5	5	4	4	4	4	4	4	3	5	4	4	3	3	4	4	4	4	4	869	native	22	masc	0
überrascht	surprised	NA	NA	NA	NA	NA	6	NA	7	NA	6	NA	2	NA	NA	NA	NA	NA	NA	NA	4	NA	NA	NA	NA	2	NA	NA	NA	NA	NA	NA	NA	4	NA	7	NA	NA	NA	NA	1	874	native	20	masc	0
überrascht	surprised	4	6	2	2	2	5	1	2	1	2	6	6	6	1	6	1	3	2	3	2	1	3	7	2	7	2	2	6	2	1	1	2	6	2	7	5	3	6	7	2	892	nonnative	36	fem	0
Wut	anger	1	1	1	7	6	3	2	5	2	1	4	1	3	2	2	6	4	6	7	6	6	2	4	6	2	7	3	1	2	2	3	4	2	6	6	3	4	2	2	2	908	native	20	masc	0
Wut	anger	1	4	2	4	4	2	2	3	6	2	1	2	3	3	4	5	4	6	5	6	6	5	5	5	2	4	2	3	3	3	2	4	3	6	6	3	3	4	4	3	914	native	20	fem	0
Wut	anger	7	1	1	1	1	7	7	7	1	7	7	7	7	7	7	1	7	1	1	1	1	1	7	7	7	1	1	7	7	1	7	7	7	1	7	7	1	7	7	7	915	native	20	masc	0
Wut	anger	1	1	5	6	7	4	3	2	2	2	1	2	2	3	3	6	7	6	6	7	7	1	3	7	4	4	2	1	3	3	2	2	1	6	7	3	6	2	2	3	913	native	19	fem	0
Wut	anger	1	4	1	6	6	3	2	1	2	1	2	2	2	3	3	3	4	5	5	5	7	4	6	5	1	5	2	1	1	4	2	4	3	6	6	2	5	4	1	2	916	native	20	masc	0
Wut	anger	2	3	5	6	3	2	4	2	4	4	4	3	4	3	4	4	4	5	6	6	6	4	4	4	3	5	2	2	3	2	2	4	4	4	6	4	4	3	4	4	912	native	NA	masc	0
Wut	anger	2	5	4	6	7	1	3	6	6	1	2	3	3	3	1	2	1	7	7	7	5	6	4	6	2	7	1	3	5	1	3	3	2	6	7	3	6	5	3	2	920	native	20	masc	0
Wut	anger	2	4	6	5	3	2	2	3	2	2	4	2	3	2	4	4	3	4	6	4	6	4	4	6	3	4	4	2	3	2	3	3	4	5	5	2	4	4	2	4	901	native	25	fem	0
Wut	anger	2	4	2	NA	NA	NA	NA	NA	2	2	NA	3	3	NA	NA	NA	NA	NA	6	6	6	NA	NA	6	NA	6	5	NA	NA	NA	2	NA	2	6	NA	NA	NA	4	NA	2	903	nonnative	20	fem	0
Wut	anger	1	4	6	5	7	2	4	4	3	1	2	3	4	2	7	4	4	6	5	5	7	6	7	7	1	6	2	2	2	2	4	4	2	6	5	2	4	4	3	4	924	native	21	masc	0
Wut	anger	1	NA	7	NA	4	1	1	NA	NA	NA	1	7	NA	NA	7	7	7	NA	7	7	7	1	1	4	1	7	4	1	7	NA	NA	NA	1	7	4	7	7	NA	1	7	922	nonnative	47	masc	0
Wut	anger	2	3	3	5	3	2	3	5	3	2	3	3	3	2	4	4	3	6	6	6	5	4	5	6	4	6	4	3	3	4	3	3	2	5	3	2	3	3	3	4	910	native	20	fem	0
Wut	anger	3	4	4	3	2	2	1	3	2	1	3	3	4	1	1	3	1	4	3	3	3	5	5	2	3	4	3	3	2	2	2	2	4	4	4	6	2	4	4	2	917	native	20	masc	0
Wut	anger	3	2	5	6	6	2	4	5	5	3	3	3	3	5	6	6	6	6	6	6	6	2	3	6	2	6	3	3	4	4	5	4	2	6	2	4	4	1	2	4	923	native	21	masc	0
Wut	anger	2	3	3	4	4	3	3	2	4	3	3	2	3	2	4	5	3	4	4	7	6	5	4	5	4	4	2	3	2	3	1	3	4	4	6	4	4	3	3	2	899	native	23	fem	0
Wut	anger	2	2	3	5	5	3	1	3	2	2	2	2	4	3	2	4	3	4	6	5	2	2	4	5	3	7	3	2	2	3	4	3	3	4	6	2	3	2	3	3	911	nonnative	20	fem	0
Wut	anger	3	2	3	5	6	2	3	1	2	1	1	1	1	1	7	4	3	4	4	7	5	4	4	7	2	4	3	2	3	3	1	4	3	6	7	1	4	2	2	3	900	native	19	fem	0
Wut	anger	2	2	4	5	4	2	2	1	2	2	1	2	5	2	7	6	6	4	5	6	6	2	5	6	4	6	4	3	2	2	1	2	2	4	7	2	2	2	1	1	918	native	23	fem	0
Wut	anger	1	4	1	4	6	1	1	2	4	1	1	1	3	2	2	5	2	5	4	6	5	4	4	7	3	4	3	1	2	2	2	4	1	3	7	3	3	3	2	3	919	native	19	fem	0
Wut	anger	1	2	4	1	3	2	1	1	1	1	1	2	1	1	6	1	2	3	7	5	2	1	7	7	3	6	4	1	1	1	1	1	2	4	3	1	1	1	2	1	925	native	23	NA	0
Wut	anger	2	1	7	6	7	1	1	4	2	2	1	1	1	7	2	7	7	5	6	7	6	7	5	4	7	7	1	1	1	1	1	7	1	6	7	1	7	2	1	7	926	native	25	fem	0
Wut	anger	2	2	3	NA	NA	1	NA	NA	1	2	NA	5	NA	NA	NA	NA	NA	4	5	7	6	5	NA	7	NA	6	4	NA	1	NA	3	NA	4	6	NA	3	3	3	2	4	902	nonnative	21	fem	0
Wut	anger	1	1	1	7	2	1	NA	2	3	1	1	1	4	2	1	4	1	1	1	5	7	3	7	4	7	4	1	1	1	3	1	1	4	4	7	1	2	1	1	1	928	native	24	masc	0
Wut	anger	2	4	6	4	4	2	2	3	3	2	3	3	4	3	3	4	4	5	5	5	5	5	5	5	3	5	3	2	4	3	2	4	3	3	6	4	3	3	4	4	921	native	20	masc	0
Wut	anger	1	4	1	4	4	3	5	4	4	4	3	NA	4	4	2	4	4	4	7	7	2	4	4	3	4	6	4	4	4	2	3	5	4	2	7	4	4	4	4	4	930	native	19	masc	0
Wut	anger	2	4	2	4	6	2	2	4	5	4	4	4	3	2	4	4	2	5	5	4	5	6	6	5	4	5	4	3	3	2	2	6	3	4	2	2	4	4	2	4	927	native	27	masc	0
Wut	anger	1	4	1	7	NA	4	NA	4	2	1	4	4	5	7	7	7	4	NA	7	7	3	7	4	1	1	7	4	1	3	3	NA	7	1	7	7	1	4	4	4	4	904	nonnative	21	fem	0
Wut	anger	7	4	6	6	4	3	3	4	4	2	3	4	2	6	4	6	5	4	6	5	5	3	3	6	3	5	4	3	4	6	3	4	3	6	6	3	7	2	2	4	905	nonnative	20	masc	0
Wut	anger	NA	4	4	2	6	2	2	2	2	2	4	3	3	2	6	6	6	4	4	6	6	4	6	6	6	6	4	2	2	2	2	4	2	2	6	2	4	6	2	2	909	native	21	fem	0
Wut	anger	1	2	7	5	5	7	4	6	1	2	2	2	2	2	3	7	3	3	7	6	7	2	4	7	4	5	2	3	5	3	4	5	2	1	7	3	1	7	7	4	906	nonnative	20	fem	0
